# Supplementary material for: Dissection of the genetic basis and molecular mechanism of ovule number per ovary in oilseed rape (Brassica napus L.)
Source: Front Plant Sci. 2025 Jan 28;15:1489490. doi: 10.3389/fpls.2024.1489490 (PMC11811079; doi:10.3389/fpls.2024.1489490)
Supplement: Supplementary file 1 [file Table1.xlsx]

## Sheet: Phenotypic correlation
Table S1 Phenotypic correlation of ovule number per ovary in DH pupulation across four investigated environments
	20QH	21YL	22YL	22HG
20QH
21YL	0.39
22YL	0.28	0.87
22HG	0.38	0.85	0.85
