# Supplementary material for: Dissection of the genetic basis and molecular mechanism of ovule number per ovary in oilseed rape (Brassica napus L.)
Source: Front Plant Sci. 2025 Jan 28;15:1489490. doi: 10.3389/fpls.2024.1489490 (PMC11811079; doi:10.3389/fpls.2024.1489490)
Supplement: Supplementary file 2 [file Table2.xlsx]

## Sheet: ANOVA and heritability
Table S2 ANOVA and broad-sense heritability estimation for ONPO of DH population in four investigated environments.
Source	DF	SS	MS	F value	P value	б2	h2
Genotype (G)	200	6906.71	34.19	10.4	3.7e-11	1.5	0.52
Environment (E)	3	3682.56	1227.52	371.6	1.9e-118	2
Genotype by Environment(G×E)	523	8588.82	16.42	5	3e-06	4.4
Error	1200	3964.57	3.3			3.3
