# Supplementary material for: Dissection of the genetic basis and molecular mechanism of ovule number per ovary in oilseed rape (Brassica napus L.)
Source: Front Plant Sci. 2025 Jan 28;15:1489490. doi: 10.3389/fpls.2024.1489490 (PMC11811079; doi:10.3389/fpls.2024.1489490)
Supplement: Supplementary file 3 [file Table3.xlsx]

## Sheet: Comparative QTL analysis
Table S3 Comparative analysis of QTL for ovule number per ovary detected in the current and previous studies.
Reference	Mapping strategy	QTL Nane	Envrionments	Peak SNP marker	Chromosome	Position (Mb)	LOD value	Additive effect	R2(%)
Current research	Linkage mapping	qONPO.A01-1	20QH	Bn-A01-p22038749	A01	14.404-18.831	4.23	1.32	11.3
Qadir 2022	Association mapping	qONPO.A01-1	E4	Bn-A01-p17498057	A01	14.947	/	0.57822	9.3
Qadir 2022	Association mapping	qONPO.A01-2	E3	Bn-A01-p17118647	A01	15.507	/	0.88558	6.5
Ahmad 2023	Linkage mapping	qON-A03	DH-EZ16-1	SNP7577	A03	2.490–6.449	4.62	-0.71	6.26
Qadir 2022	Association mapping	qONPO.A03-1	E4	Bn-A03-p7234862	A03	6.511	/	0.85913	7.8
Khan 2019	Association mapping	/	2018	Bn-A03-p15149454	A03	14.253	3.32∼3.99	/	2.15∼3.43
Qadir 2022	Association mapping	qONPO.A03-2	E2,E4	seq-new-rs32414	A03	16.138	/	-1.0347	6.9-8.7
Current research	Linkage mapping	qONPO.A03-1	20QH	seq-new-rs23040	A03	17.771-19.599	3.88	1.11	11
Khan 2019	Association mapping	/	2018	Bn-A03-p26607921	A03	24.973	3.02∼2.21	/	1.58∼2.88
Current research	Linkage mapping	qONPO.A06-1	22HG	Bn-A06-p318331	A06	0.222-1.320	3.02	0.68	8.9
Qadir 2022	Association mapping	qONPO.A06-1	E2,E4	seq-new-rs23621,Bn-A06-p5616164	A06	4.708-5.063	/	0.98819	4.3-8.6
Qadir 2022	Association mapping	qONPO.A06-2	E4	seq-new-rs39246	A06	7.101	/	/	6.1
Current research	Linkage mapping	qONPO.A06-2	22HG	seq-new-rs38774	A06	20.902-22.536	2.61	0.64	8
Ahmad 2023	Linkage mapping	qON-A07-1	DH-EZ16-1,2	SNP22237	A07	0.288–8.992	2.74, 5.18	-0.86	9-15.5
Current research	Linkage mapping	qONPO.A07-1	20QH，21YL,22YL	seq-new-rs35972	A07	10.069-13.816	2.93-4.01	-1	8.2-11.6
Qadir 2022	Association mapping	qONPO.A07-1	E1	Bn-A07-p15591535	A07	17.488	/	0.54459	9.3
Qadir 2022	Association mapping	qONPO.A07-2	E1	seq-new-rs40795	A07	18.145	/	-0.39028	10.3
Qadir 2022	Association mapping	qONPO.A07-3	E1	Bn-A07-p17225853	A07	19.142	/	-0.16366	8.6
Ahmad 2023	Linkage mapping	qON-A07-2	DH-EZ16-1,2/DH-EZ18-1,2	SNP16241	A07	17.276–23.035	5.72-7.79	-0.92	10.15-17.38
Khan 2019	Association mapping	/	2018	Bn-A09-p10297982	A09	9.519	3.01∼6.22	/	1.74∼2.79
Khan 2019	Association mapping	/	2018	Bn-A09-p23410187	A09	21.819	3.26∼3.37	/	1.39∼3.27
Current research	Linkage mapping	qONPO.A09-1	21YL	Bn-A09-p30108245	A09	27.572-29.899	2.81	1.17	7
Qadir 2022	Association mapping	qONPO.A09-1	E2	seq-new-rs41467	A09	31.832	/	1.15762	7
Ahmad 2023	Linkage mapping	qON-A10	DH-EZ16-1/DH-EZ17	SNP21963	A10	9.685–13.260	6.62-6.69	0.75-0.88	9.28-9.32
Current research	Linkage mapping	qONPO.A10-1	22YL	Bn-A10-p13216313	A10	10.483-15.040	3.06	1.06	13.2
Khan 2019	Association mapping	/	2018	Bn-A10-p13837373	A10	13.874	4.75∼5.84	/	3.08∼6.40
Qadir 2022	Association mapping	qONPO.C01-1	E4	seq-new-rs36223	C01	22.561	/	-0.34682	7.8
Qadir 2022	Association mapping	qONPO.C01-2	E4	seq-new-rs42691	C01	27.094	/	0.21882	8.1
Current research	Linkage mapping	qONPO.C02-1	21YL,22YL	Bn-scaff_15714_1-p1900599	C02	0.17-6.57	4.62-4.8	-1.16	14.9-15.9
Khan 2019	Association mapping	/	2018	Bn-scaff_16269_1-p173948	C02	6.445	3.01∼4.24	/	1.22∼2.52
Qadir 2022	Association mapping	qONPO.C03-1	E1	seq-new-rs30160	C03	6.454	/	-0.38299	9.9
Qadir 2022	Association mapping	qONPO.C03-2	E1,E2	Bn-scaff_18322_1-p806079	C03	8.232	/	-0.060327	7.5-11.5
Khan 2019	Association mapping	/	2018	Bn-scaff_16511_1-p1230073	C04	16.054	4.59∼5.24	/	2.89∼4.62
Current research	Linkage mapping	qONPO.C05-1	20QH	seq-new-rs43328	C05	9.976-16.869	3.13	1.1	8.4
Current research	Linkage mapping	qONPO.C05-2	20QH	seq-new-rs30905	C05	40.849-42.268	4.42	1.4	14.1
Khan 2019	Association mapping	/	2018	Bn-scaff_18181_1-p1267885	C05	41.023	3.53∼4.45	/	3.25∼5.95
Ahmad 2023	Linkage mapping	qON-C06	DH-EZ16-2/DH-EZ18-1,2	SNP41089	C06	5.403–15.953	2.96-4.85	-0.81	1.9-7.40
Qadir 2022	Association mapping	qONPO.C06-1	E1	seq-new-rs43825	C06	22.653	/	/	7.6
Qadir 2022	Association mapping	qONPO.C06-2	E4	seq-new-rs45976	C06	34.229	/	2.70296	9.3
Qadir 2022	Association mapping	qONPO.C07-1	E2	seq-new-rs28170	C07	19.782	/	/	7.5
Qadir 2022	Association mapping	qONPO.C09-1	E4	Bn-scaff_19899_1-p12334	C09	41.096	/	/	6.7
