# Supplementary material for: Dissection of the genetic basis and molecular mechanism of ovule number per ovary in oilseed rape (Brassica napus L.)
Source: Front Plant Sci. 2025 Jan 28;15:1489490. doi: 10.3389/fpls.2024.1489490 (PMC11811079; doi:10.3389/fpls.2024.1489490)
Supplement: Supplementary file 4 [file Table4.xlsx]

## Sheet: RNA-seq statistics
Table S4 The summary statistics of RNA-seq data in the six samples
Sample_ID	total_clean_read	total_clean_base (g)	total_mapping_genome_ratio (%)	clean_read Q30 (%)	clean_read GC (%)
L1	42405990	6.36	82.09	94.84	56.43
L2	43595766	6.54	85.07	94.47	64.32
L3	43277042	6.49	85	94.22	63.77
M1	43237820	6.49	83.79	94.53	61.11
M2	43194944	6.48	84.21	94.43	62.08
M3	43385636	6.51	84.62	94.68	61.67
Total/Mean	259097198	38.87	84.13	94.5283	61.5633
M and L: the two pools of high and low ONPO lines
1, 2, and 3: the three biological repeats
Q30: the percentage of bases with a Phred value greater than 30;
GC %: the number of bases G and C as a percentage of the total number of bases.
