# Supplementary material for: Dissection of the genetic basis and molecular mechanism of ovule number per ovary in oilseed rape (Brassica napus L.)
Source: Front Plant Sci. 2025 Jan 28;15:1489490. doi: 10.3389/fpls.2024.1489490 (PMC11811079; doi:10.3389/fpls.2024.1489490)
Supplement: Supplementary file 5 [file Table5.xlsx]

## Sheet: DEGs details
Table S5 The details of 7689 DEGs identified between the two pools of high and low ONPO lines.
RNA_ID	Gene ID	DamorV4	Start	End	Gene model	In QTL region	Known genes of ovule nmber	FPKM(H)	FPKM(L)	FC(H/L)	Log2(FC)	Regulation	Q-value	P-value	Annotation	Functional classifications
GSBRNA2T00121621001	BnaA01g00170D	chrA01	61499	64484	AT4G37930.1			4.676	2.073	2.17583	1.12156	Up	9.6284e-12	6.55601e-14	serine transhydroxymethyltransferase 1/Encodes a protein with mitochondrial serine hydroxymethyltransferase activity, which functions in the photorespiratory pathway, catalyzes the conversion of serine and tetrahydrofolate to glycine and 5,10-methylene tetrahydrofolate. Involved in controlling cell damage caused by abiotic stress, such as high light and salt and the hypersensitive defense respons…	[25.1] C1-metabolism.glycine hydroxymethyltransferase
GSBRNA2T00121618001	BnaA01g00190D	chrA01	66872	69292	AT4G37910.1			44.916	58.313	0.77034	-0.376433	Down	2.91127e-56	2.99182e-60	mitochondrial heat shock protein 70-1/mitochondrial heat shock protein 70-1 (mtHsc70-1); FUNCTIONS IN: zinc ion binding, ATP binding; INVOLVED IN: protein folding, response to cadmium ion, response to salt stress; LOCATED IN: mitochondrion, cell wall, plasma membrane, mitochondrial matrix; EXPRESSED IN: 26 plant structures; EXPRESSED DURING: 15 growth stages; CONTAINS InterPro DOMAIN/s: Heat shoc…	[20.2.1] stress.abiotic.heat
GSBRNA2T00121580001	BnaA01g00460D	chrA01	254128	257848	AT4G37445.1			14.52	3.846	3.53234	1.82063	Up	2.16724e-05	5.9216e-07	BEST Arabidopsis thaliana protein match is: Calcium-binding EF hand family protein (TAIR:AT1G64850.1); Has 30201 Blast hits to 17322 proteins in 780 species: Archae - 12; Bacteria - 1396; Metazoa - 17338; Fungi - 3422; Plants - 5037; Viruses - 0; Other Eukaryotes - 2996 (source: NCBI BLink).//	[35.2.1001] not assigned.unknown
GSBRNA2T00121553001	BnaA01g00680D	chrA01	376993	379368	AT4G37250.1			3.123	5.806	0.544959	-0.875779	Down	8.47283e-05	2.73953e-06	Leucine-rich repeat protein kinase family protein/Leucine-rich repeat protein kinase family protein; FUNCTIONS IN: protein serine/threonine kinase activity, kinase activity, ATP binding; INVOLVED IN: transmembrane receptor protein tyrosine kinase signaling pathway, protein amino acid phosphorylation; LOCATED IN: endomembrane system; EXPRESSED IN: 22 plant structures; EXPRESSED DURING: 13 growth s…	[30.2.3] signalling.receptor kinases.leucine rich repeat III
GSBRNA2T00121540001	BnaA01g00770D	chrA01	448931	452159	AT4G36980.4			32.383	22.426	1.43196	0.517988	Up	0.0352897	0.00350391	FUNCTIONS IN: molecular_function unknown; INVOLVED IN: biological_process unknown; EXPRESSED IN: 22 plant structures; EXPRESSED DURING: 13 growth stages; CONTAINS InterPro DOMAIN/s: Splicing factor, suppressor of white apricot (InterPro:IPR019147).//	[35.2.1001] not assigned.unknown
GSBRNA2T00121523001	BnaA01g00900D	chrA01	501311	502567	AT4G37150.1			3.066	0.343	6.13619	2.61734	Up	8.36983e-20	1.63427e-22	methyl esterase 9/Encodes a protein shown to have carboxylesterase activity, methyl salicylate esterase activity, methyl jasmonate esterase activity, and methyl IAA esterase activity in vitro. MES9 appears to be involved in MeSA hydrolysis in planta. Expression of MES9 can restore systemic acquired resistance in SAR-deficient tobacco plants. This protein does not act on MeGA4, or MEGA9 in vitro./…	[17.5.3] hormone metabolism.ethylene.induced-regulated-responsive-activated
GSBRNA2T00121507001	BnaA01g01040D	chrA01	568314	570054	AT4G36780.1			8.503	3.97	2.12002	1.08408	Up	2.12227e-11	1.53215e-13	BES1/BZR1 homolog 2/BES1/BZR1 homolog 2 (BEH2); CONTAINS InterPro DOMAIN/s: BZR1, transcriptional repressor (InterPro:IPR008540); BEST Arabidopsis thaliana protein match is: BES1/BZR1 homolog 1 (TAIR:AT3G50750.1); Has 773 Blast hits to 298 proteins in 42 species: Archae - 2; Bacteria - 6; Metazoa - 9; Fungi - 12; Plants - 241; Viruses - 1; Other Eukaryotes - 502 (source: NCBI BLink)./	[17.3.2.2] hormone metabolism.brassinosteroid.signal transduction.BZR
GSBRNA2T00121475001	BnaA01g01330D	chrA01	699955	705111	AT4G36360.2			29.906	21.7	1.35691	0.440322	Up	0.0181729	0.00151367	beta-galactosidase 3/putative beta-galactosidase (BGAL3 gene)/beta-galactosidase 3 (BGAL3); FUNCTIONS IN: beta-galactosidase activity; INVOLVED IN: carbohydrate metabolic process; LOCATED IN: endomembrane system; EXPRESSED IN: 23 plant structures; EXPRESSED DURING: 13 growth stages; CONTAINS InterPro DOMAIN/s: Glycoside hydrolase, family 35, conserved site (InterPro:IPR019801), Glycoside hydrolas…	[26.3.2] misc.gluco-, galacto- and mannosidases.beta-galactosidase
GSBRNA2T00121462001	BnaA01g01430D	chrA01	757393	761343	AT4G36180.1			30.763	37.45	0.818962	-0.288131	Down	0.00187959	9.83906e-05	Leucine-rich receptor-like protein kinase family protein/Leucine-rich receptor-like protein kinase family protein; FUNCTIONS IN: protein serine/threonine kinase activity, kinase activity, ATP binding; INVOLVED IN: transmembrane receptor protein tyrosine kinase signaling pathway, protein amino acid phosphorylation; LOCATED IN: plasma membrane; EXPRESSED IN: 21 plant structures; EXPRESSED DURING: 1…	[30.2.7] signalling.receptor kinases.leucine rich repeat VII
GSBRNA2T00121446001	BnaA01g01570D	chrA01	843496	845460	AT4G36010.2			15.353	23.506	0.657374	-0.605214	Down	0.0106431	0.000783265	Pathogenesis-related thaumatin superfamily protein/Pathogenesis-related thaumatin superfamily protein; CONTAINS InterPro DOMAIN/s: Thaumatin, pathogenesis-related (InterPro:IPR001938); BEST Arabidopsis thaliana protein match is: Pathogenesis-related thaumatin superfamily protein (TAIR:AT2G17860.1); Has 35333 Blast hits to 34131 proteins in 2444 species: Archae - 798; Bacteria - 22429; Metazoa - 9…	[20.1.1001] stress.biotic
GSBRNA2T00121441001	BnaA01g01620D	chrA01	852682	854173	AT4G35940.2			9.27	20.126	0.463777	-1.1085	Down	1.52163e-05	3.96603e-07	unknown protein; FUNCTIONS IN: molecular_function unknown; INVOLVED IN: biological_process unknown; LOCATED IN: cellular_component unknown; EXPRESSED IN: 24 plant structures; EXPRESSED DURING: 15 growth stages; BEST Arabidopsis thaliana protein match is: unknown protein (TAIR:AT2G17787.1).//	[27.3.20] RNA.regulation of transcription.G2-like transcription factor family, GARP
GSBRNA2T00121434001	BnaA01g01660D	chrA01	884126	886777	AT4G35880.1			15.556	23.94	0.649914	-0.62168	Down	5.52184e-07	1.00654e-08	Eukaryotic aspartyl protease family protein/Eukaryotic aspartyl protease family protein; FUNCTIONS IN: aspartic-type endopeptidase activity; INVOLVED IN: proteolysis; LOCATED IN: anchored to membrane; EXPRESSED IN: 22 plant structures; EXPRESSED DURING: 13 growth stages; CONTAINS InterPro DOMAIN/s: Peptidase aspartic (InterPro:IPR021109), Peptidase aspartic, catalytic (InterPro:IPR009007), Peptid…	[29.5.4] protein.degradation.aspartate protease
GSBRNA2T00121420001	BnaA01g01800D	chrA01	934181	935356	AT4G35750.1			32.113	20.156	1.58891	0.668042	Up	0.0456999	0.00488899	SEC14 cytosolic factor family protein / phosphoglyceride transfer family protein/SEC14 cytosolic factor family protein / phosphoglyceride transfer family protein; CONTAINS InterPro DOMAIN/s: Cellular retinaldehyde-binding/triple function, C-terminal (InterPro:IPR001251); BEST Arabidopsis thaliana protein match is: SEC14 cytosolic factor family protein / phosphoglyceride transfer family protein (T…	[30.5] signalling.G-proteins
GSBRNA2T00121398001	BnaA01g02020D	chrA01	1008094	1009487	AT4G35410.2			38.98	21.243	1.81571	0.860536	Up	0.00113118	5.43023e-05	Clathrin adaptor complex small chain family protein/Clathrin adaptor complex small chain family protein; FUNCTIONS IN: protein transporter activity; INVOLVED IN: intracellular protein transport, transport, vesicle-mediated transport, protein transport; LOCATED IN: membrane coat, clathrin vesicle coat, clathrin coat of trans-Golgi network vesicle, clathrin adaptor complex; EXPRESSED IN: 22 plant s…	[29.3.4.99] protein.targeting.secretory pathway.unspecified
GSBRNA2T00121389001	BnaA01g02100D	chrA01	1041395	1044953	AT4G35300.4			6.43	9.323	0.686762	-0.542117	Down	2.11555e-06	4.4596e-08	tonoplast monosaccharide transporter2/tonoplast monosaccharide transporter2 (TMT2); CONTAINS InterPro DOMAIN/s: Sugar transporter, conserved site (InterPro:IPR005829), Major facilitator superfamily (InterPro:IPR020846), General substrate transporter (InterPro:IPR005828), Sugar/inositol transporter (InterPro:IPR003663), Major facilitator superfamily, general substrate transporter (InterPro:IPR0161…	[34.2] transport.sugars
GSBRNA2T00121371001	BnaA01g02270D	chrA01	1164246	1166547	AT4G34950.1			3.41	2.233	1.57667	0.656885	Up	0.00219652	0.000117972	Major facilitator superfamily protein/Major facilitator superfamily protein; CONTAINS InterPro DOMAIN/s: Nodulin-like (InterPro:IPR010658), Major facilitator superfamily, general substrate transporter (InterPro:IPR016196); BEST Arabidopsis thaliana protein match is: Major facilitator superfamily protein (TAIR:AT2G16660.1); Has 3379 Blast hits to 3250 proteins in 882 species: Archae - 26; Bacteria…	[33.99] development.unspecified
GSBRNA2T00121365001	BnaA01g02330D	chrA01	1185122	1186341	AT5G01220.1			3.56	14.036	0.270444	-1.8866	Down	0.000648241	2.80711e-05	sulfoquinovosyldiacylglycerol 2/involved in sulfolipid biosynthesis/sulfoquinovosyldiacylglycerol 2 (SQD2); FUNCTIONS IN: UDP-glycosyltransferase activity, UDP-sulfoquinovose:DAG sulfoquinovosyltransferase activity, transferase activity, transferring glycosyl groups; INVOLVED IN: cellular response to phosphate starvation, sulfolipid biosynthetic process, glycolipid biosynthetic process; LOCATED I…	[11.10.4] lipid metabolism.glycolipid synthesis.sulfolipid synthase
GSBRNA2T00121303001	BnaA01g02860D	chrA01	1398977	1403299	AT4G34260.1			4.316	14.5	0.301109	-1.73164	Down	0.000101437	3.36446e-06	1,2-alpha-L-fucosidases/FUC95A; FUNCTIONS IN: 1,2-alpha-L-fucosidase activity; INVOLVED IN: biological_process unknown; LOCATED IN: endomembrane system; EXPRESSED IN: 22 plant structures; EXPRESSED DURING: 13 growth stages; CONTAINS InterPro DOMAIN/s: Six-hairpin glycosidase-like (InterPro:IPR008928), Uncharacterised conserved protein UCP007663 (InterPro:IPR016518); Has 1349 Blast hits to 1316 pr…	[35.2.1001] not assigned.unknown
GSBRNA2T00121301001	BnaA01g02880D	chrA01	1410741	1413775	AT4G34240.1			2.303	4.23	0.54478	-0.876255	Down	4.42002e-12	2.83327e-14	aldehyde dehydrogenase 3I1/Encodes an aldehyde dehydrogenase induced by ABA and dehydration that can oxidize saturated aliphatic aldehydes. It is also able to oxidize beta-unsaturated aldehydes, but not aromatic aldehydes. ALDH3I1 was able to use both NAD+ and NADP+ as cofactors./aldehyde dehydrogenase 3I1 (ALDH3I1); FUNCTIONS IN: 3-chloroallyl aldehyde dehydrogenase activity, aldehyde dehydrogen…	[5.10] fermentation.aldehyde dehydrogenase
GSBRNA2T00121292001	BnaA01g02970D	chrA01	1450646	1452014	AT4G34160.1			4.05	0.746	4.67744	2.22572	Up	0.00427133	0.000260134	CYCLIN D3;1/encodes a cyclin D-type protein involved in the switch from cell proliferation to the final stages of differentiation. The gene is transcriptionally regulated by cytokinin and brassinosteroid. Protein interacts with cyclin-dependent kinase inhibitor ICK1./CYCLIN D3;1 (CYCD3;1); CONTAINS InterPro DOMAIN/s: Cyclin, C-terminal (InterPro:IPR004367), Cyclin D (InterPro:IPR015451), Cyclin-l…	[31.2] cell.division
GSBRNA2T00121282001	BnaA01g03060D	chrA01	1474541	1479049	AT4G34100.1			8.556	14.44	0.599788	-0.737475	Down	2.27933e-05	6.25421e-07	RING/U-box superfamily protein/Encodes a protein involved in cuticular wax biosynthesis. Lines carrying a recessive mutation in this locus have reduced chain-length distribution, weakly glaucous stem surface, and has reduced fertility in early flowers, non-spreading floret, downward cupped leaves, leaf waxes nearly pure C24 and C26 acid./RING/U-box superfamily protein; FUNCTIONS IN: zinc ion bind…	[29.5.11.4.2] protein.degradation.ubiquitin.E3.RING
GSBRNA2T00121281001	BnaA01g03070D	chrA01	1479502	1485870	AT4G34060.2			7.4	4.66	1.5212	0.605211	Up	0.000364616	1.45667e-05	demeter-like protein 3/Encodes a protein with 5-meC and thymine-DNA glycosylase activity with a preference for CpG and CpHpG sequences. Involved in maintaining methylation marks./demeter-like protein 3 (DML3); CONTAINS InterPro DOMAIN/s: DNA glycosylase (InterPro:IPR011257), Endonuclease III-like, iron-sulphur cluster loop motif (InterPro:IPR003651), HhH-GPD domain (InterPro:IPR003265); BEST Arab…	[28.2] DNA.repair
GSBRNA2T00121251001	BnaA01g03330D	chrA01	1585892	1586611	AT4G33640.1			179.526	104.256	1.73109	0.79168	Up	1.70434e-12	1.00492e-14	unknown protein; Has 30201 Blast hits to 17322 proteins in 780 species: Archae - 12; Bacteria - 1396; Metazoa - 17338; Fungi - 3422; Plants - 5037; Viruses - 0; Other Eukaryotes - 2996 (source: NCBI BLink).//	[35.2.1001] not assigned.unknown
GSBRNA2T00121240001	BnaA01g03420D	chrA01	1622857	1624297	AT4G33495.1			0.276	2.413	0.172127	-2.53846	Down	9.19376e-05	3.00097e-06	Ubiquitin carboxyl-terminal hydrolase family protein/A member of the RPD gene family - there are13 annotated genes and one EST encoding RPD1-like proteins in Arabidopsis. Shows no homology to any protein of known function. Abundant expression found in the shoot apex and the root. rpd1 mutant is a temperature-sensitive mutant isolated on the basis of the impairment in adventitious roots formation …	[35.2.1001] not assigned.unknown
GSBRNA2T00121237001	BnaA01g03450D	chrA01	1628238	1629813	AT4G33480.1			0.316	4.656	0.145465	-2.78125	Down	0.000878892	4.0238e-05	unknown protein; FUNCTIONS IN: molecular_function unknown; INVOLVED IN: biological_process unknown; LOCATED IN: chloroplast; EXPRESSED IN: 22 plant structures; EXPRESSED DURING: 13 growth stages; CONTAINS InterPro DOMAIN/s: Protein of unknown function DUF3727 (InterPro:IPR022203); Has 348 Blast hits to 348 proteins in 78 species: Archae - 0; Bacteria - 101; Metazoa - 0; Fungi - 0; Plants - 183; V…	[35.2.1001] not assigned.unknown
GSBRNA2T00121236001	BnaA01g03460D	chrA01	1629929	1632664	AT4G33470.1			5.033	2.75	1.80424	0.851391	Up	0.0390227	0.00397621	histone deacetylase 14/Encodes HDA14, a member of the histone deacetylase family proteins that can deacetylate a-tubulin, associates with a/b-tubulin and is retained on GTP/taxol-stabilized microtubules, at least in part, by direct association with the PP2A-A2 subunit. The association of a histone deacetylase with PP2A suggests a direct link between protein phosphorylation and acetylation./histon…	[27.3.55] RNA.regulation of transcription.HDA
GSBRNA2T00121234001	BnaA01g03480D	chrA01	1633890	1635679	AT4G33460.1			9.243	6.21	2.12226	1.0856	Up	6.25828e-07	1.15203e-08	ABC transporter family protein/member of NAP subfamily/ATNAP13; FUNCTIONS IN: transporter activity; INVOLVED IN: embryo development ending in seed dormancy; LOCATED IN: chloroplast envelope; EXPRESSED IN: 22 plant structures; EXPRESSED DURING: 13 growth stages; CONTAINS InterPro DOMAIN/s: ATPase, AAA+ type, core (InterPro:IPR003593), ABC transporter-like (InterPro:IPR003439), ABC transporter, con…	[34.16] transport.ABC transporters and multidrug resistance systems
BGI_novel_G000014	/	ChrA01	1639774	1642347	AT1G67230.1			2.66	0.076	19.4923	4.28483	Up	1.57462e-05	4.12638e-07	protein_coding;little nuclei1;Encodes a nuclear coiled-coil protein related to the carrot peripheral nuclear protein NMCP1 that is involved in the determination of plant nuclear structure. Member of a small gene family in Arabidopsis containing 4 proteins (LNC1-4 or CRWN 1-4) with redundant functions in protection from oxidative damage, control of nuclear morphology and degradation of ABI5.;littl…	[35.1.1023] not assigned.no ontology
BGI_novel_G000015	/	ChrA01	1639774	1642347	AT1G67230.1			0.676	0	5.21816	2.38354	Up	0.000543248	2.29453e-05	protein_coding;little nuclei1;Encodes a nuclear coiled-coil protein related to the carrot peripheral nuclear protein NMCP1 that is involved in the determination of plant nuclear structure. Member of a small gene family in Arabidopsis containing 4 proteins (LNC1-4 or CRWN 1-4) with redundant functions in protection from oxidative damage, control of nuclear morphology and degradation of ABI5.;littl…	[35.1.1023] not assigned.no ontology
BGI_novel_G000016	/	ChrA01	1639908	1642347	AT1G67230.1			4.953	0	80.4037	6.32919	Up	0.0298551	0.00282414	protein_coding;little nuclei1;Encodes a nuclear coiled-coil protein related to the carrot peripheral nuclear protein NMCP1 that is involved in the determination of plant nuclear structure. Member of a small gene family in Arabidopsis containing 4 proteins (LNC1-4 or CRWN 1-4) with redundant functions in protection from oxidative damage, control of nuclear morphology and degradation of ABI5.;littl…	[35.1.1023] not assigned.no ontology
BGI_novel_G000017	/	ChrA01	1639908	1642347	AT1G67230.1			2.19	0.19	6.23883	2.64128	Up	0.000337548	1.33422e-05	protein_coding;little nuclei1;Encodes a nuclear coiled-coil protein related to the carrot peripheral nuclear protein NMCP1 that is involved in the determination of plant nuclear structure. Member of a small gene family in Arabidopsis containing 4 proteins (LNC1-4 or CRWN 1-4) with redundant functions in protection from oxidative damage, control of nuclear morphology and degradation of ABI5.;littl…	[35.1.1023] not assigned.no ontology
BGI_novel_G000019	/	ChrA01	1639908	1642347	AT1G67230.1			3.843	0.38	5.71219	2.51405	Up	1.39238e-06	2.81711e-08	protein_coding;little nuclei1;Encodes a nuclear coiled-coil protein related to the carrot peripheral nuclear protein NMCP1 that is involved in the determination of plant nuclear structure. Member of a small gene family in Arabidopsis containing 4 proteins (LNC1-4 or CRWN 1-4) with redundant functions in protection from oxidative damage, control of nuclear morphology and degradation of ABI5.;littl…	[35.1.1023] not assigned.no ontology
GSBRNA2T00121227001	BnaA01g03540D	chrA01	1658184	1660424	AT4G33400.1			16.323	23.026	0.707455	-0.499289	Down	0.00644237	0.000424796	Vacuolar import/degradation, Vid27-related protein/Vacuolar import/degradation, Vid27-related protein; FUNCTIONS IN: molecular_function unknown; INVOLVED IN: N-terminal protein myristoylation; LOCATED IN: cytosol, nucleus, plasma membrane; EXPRESSED IN: 25 plant structures; EXPRESSED DURING: 15 growth stages; CONTAINS InterPro DOMAIN/s: WD40 repeat-like-containing domain (InterPro:IPR011046), Vac…	[33.99] development.unspecified
GSBRNA2T00121225001	BnaA01g03550D	chrA01	1660739	1666144	AT4G33380.1			6.196	5.28	1.46809	0.553942	Up	0.0113752	0.000852921	unknown protein; Has 194 Blast hits to 189 proteins in 23 species: Archae - 0; Bacteria - 0; Metazoa - 0; Fungi - 0; Plants - 184; Viruses - 0; Other Eukaryotes - 10 (source: NCBI BLink).//	[35.2.1001] not assigned.unknown
GSBRNA2T00121224001	BnaA01g03560D	chrA01	1667080	1669179	AT4G33350.1			4.706	10.71	0.444985	-1.16817	Down	0.00291674	0.000165009	Tic22-like family protein/Tic22-like family protein; LOCATED IN: chloroplast, chloroplast inner membrane, chloroplast envelope; EXPRESSED IN: 23 plant structures; EXPRESSED DURING: 13 growth stages; CONTAINS InterPro DOMAIN/s: Chloroplast protein import component Tic22 (InterPro:IPR005692), Tic22-like (InterPro:IPR007378); BEST Arabidopsis thaliana protein match is: Tic22-like family protein (TAI…	[29.3.3] protein.targeting.chloroplast
GSBRNA2T00121218001	BnaA01g03620D	chrA01	1693258	1696622	AT4G33220.1			5.24	1.236	4.12488	2.04435	Up	7.03406e-13	3.95771e-15	pectin methylesterase 44/pectin methylesterase 44 (PME44); FUNCTIONS IN: enzyme inhibitor activity, pectinesterase activity; INVOLVED IN: cell wall modification; LOCATED IN: endomembrane system, cell wall, plant-type cell wall; EXPRESSED IN: 22 plant structures; EXPRESSED DURING: 13 growth stages; CONTAINS InterPro DOMAIN/s: Pectinesterase, active site (InterPro:IPR018040), Pectin lyase fold/viru…	[10.8.1] cell wall.pectin*esterases.PME
GSBRNA2T00121217001	BnaA01g03630D	chrA01	1698533	1703796	AT4G33210.1			0.82	0.02	13.5565	3.76091	Up	9.73155e-10	9.55079e-12	F-box family protein/Encodes SLOMO (SLOW MOTION), a F-box protein required for auxin homeostasis and normal timing of lateral organ initiation at the shoot meristem./SLOW MOTION (SLOMO); CONTAINS InterPro DOMAIN/s: F-box domain, cyclin-like (InterPro:IPR001810), Leucine-rich repeat, cysteine-containing subtype (InterPro:IPR006553); BEST Arabidopsis thaliana protein match is: F-box/RNI-like superf…	[29.5.11.4.3.2] protein.degradation.ubiquitin.E3.SCF.FBOX
GSBRNA2T00121204001	BnaA01g03750D	chrA01	1746687	1748024	AT5G60930.1			0.023	2.083	0.0498961	-4.32493	Down	0.00577297	0.000372203	P-loop containing nucleoside triphosphate hydrolases superfamily protein/P-loop containing nucleoside triphosphate hydrolases superfamily protein; FUNCTIONS IN: microtubule motor activity, ATP binding; INVOLVED IN: microtubule-based movement; EXPRESSED IN: 21 plant structures; EXPRESSED DURING: 14 growth stages; CONTAINS InterPro DOMAIN/s: Kinesin, motor region, conserved site (InterPro:IPR019821…	[31.1] cell.organisation
GSBRNA2T00121200001	BnaA01g03790D	chrA01	1755592	1760092	AT4G33090.1			19.27	26.87	0.664173	-0.590369	Down	0.0157342	0.00126689	aminopeptidase M1/encodes an aminopeptidase, a ortholog of mouse microsomal AP (EC 3.4.11.2)./aminopeptidase M1 (APM1); FUNCTIONS IN: aminopeptidase activity; INVOLVED IN: auxin polar transport; LOCATED IN: plasma membrane; EXPRESSED IN: 24 plant structures; EXPRESSED DURING: 13 growth stages; CONTAINS InterPro DOMAIN/s: Peptidase M1, puromycin-sensitive aminopeptidase (InterPro:IPR015568), Pepti…	[29.5] protein.degradation
GSBRNA2T00121199001	BnaA01g03800D	chrA01	1760345	1764919	AT4G33080.1			7.296	14.473	0.599807	-0.737431	Down	0.0385175	0.00390786	AGC (cAMP-dependent, cGMP-dependent and protein kinase C) kinase family protein/AGC (cAMP-dependent, cGMP-dependent and protein kinase C) kinase family protein; FUNCTIONS IN: kinase activity; INVOLVED IN: protein amino acid phosphorylation; LOCATED IN: cellular_component unknown; EXPRESSED IN: 22 plant structures; EXPRESSED DURING: 13 growth stages; CONTAINS InterPro DOMAIN/s: Protein kinase, ATP…	[29.4] protein.postranslational modification
GSBRNA2T00121198001	BnaA01g03810D	chrA01	1765023	1768002	AT4G33060.1			5.036	0	66.084	6.04623	Up	1.10785e-08	1.32351e-10	Cyclophilin-like peptidyl-prolyl cis-trans isomerase family protein/Cyclophilin-like peptidyl-prolyl cis-trans isomerase family protein; FUNCTIONS IN: peptidyl-prolyl cis-trans isomerase activity; INVOLVED IN: protein folding; LOCATED IN: cellular_component unknown; CONTAINS InterPro DOMAIN/s: Cyclophilin-like (InterPro:IPR015891), Peptidyl-prolyl cis-trans isomerase, cyclophilin-type (InterPro:I…	[31.3.1] cell.cycle.peptidylprolyl isomerase
GSBRNA2T00121196001	BnaA01g03820D	chrA01	1769055	1771004	AT4G33050.3			2.543	0.273	7.00183	2.80773	Up	0.0177285	0.00146823	calmodulin-binding family protein/Encodes a calmodulin-binding protein involved in stomatal movement./embryo sac development arrest 39 (EDA39); CONTAINS InterPro DOMAIN/s: IQ calmodulin-binding region (InterPro:IPR000048); BEST Arabidopsis thaliana protein match is: calmodulin-binding family protein (TAIR:AT2G26190.1); Has 379 Blast hits to 276 proteins in 60 species: Archae - 0; Bacteria - 22; M…	[30.3] signalling.calcium
GSBRNA2T00121167001	BnaA01g04050D	chrA01	1859069	1860201	AT4G32890.1			11.236	5.096	2.16127	1.11188	Up	0.00264481	0.00014701	GATA transcription factor 9/Encodes a member of the GATA factor family of zinc finger transcription factors./GATA transcription factor 9 (GATA9); CONTAINS InterPro DOMAIN/s: Zinc finger, NHR/GATA-type (InterPro:IPR013088), Transcription factor, GATA, plant (InterPro:IPR016679), Zinc finger, GATA-type (InterPro:IPR000679); BEST Arabidopsis thaliana protein match is: GATA transcription factor 12 (T…	[27.3.9] RNA.regulation of transcription.C2C2(Zn) GATA transcription factor family
GSBRNA2T00121158001	BnaA01g04120D	chrA01	1895762	1897683	AT4G32830.1			23.256	15.33	1.50323	0.588064	Up	0.00932352	0.000665795	ataurora1/Encodes a member of a family of Ser/Thr kinases whose activities peak during cell division. Transcripts are abundant in tissues rich in dividing cells like roots and flowers but are low or absent in fully expanded leaves and stems. In interphase cells, the protein is predominantly nuclear. During mitosis, the protein associates with plant-specific cytoskeletal structures (preprophase ba…	[29.4] protein.postranslational modification
GSBRNA2T00121154001	BnaA01g04160D	chrA01	1926874	1930331	AT4G32780.1			4.583	1.763	2.49505	1.31907	Up	0.0175143	0.00144576	phosphoinositide binding/phosphoinositide binding; CONTAINS InterPro DOMAIN/s: Protein of unknown function DUF828 (InterPro:IPR008546); BEST Arabidopsis thaliana protein match is: Plant protein of unknown function (DUF828) with plant pleckstrin homology-like region (TAIR:AT5G43870.1); Has 405 Blast hits to 233 proteins in 34 species: Archae - 2; Bacteria - 17; Metazoa - 10; Fungi - 2; Plants - 17…	[35.2.1001] not assigned.unknown
GSBRNA2T00121138001	BnaA01g04320D	chrA01	1991378	1994601	AT4G32670.1			0.763	2.703	0.295222	-1.76013	Down	0.0032259	0.000184944	RING/FYVE/PHD zinc finger superfamily protein/RING/FYVE/PHD zinc finger superfamily protein; FUNCTIONS IN: zinc ion binding; EXPRESSED DURING: seedling growth; CONTAINS InterPro DOMAIN/s: Zinc finger, C3HC4 RING-type (InterPro:IPR018957), Zinc finger, RING-CH-type (InterPro:IPR011016); BEST Arabidopsis thaliana protein match is: RING/U-box superfamily protein (TAIR:AT4G34100.2); Has 2175 Blast hi…	[35.1.1023] not assigned.no ontology
GSBRNA2T00121133001	BnaA01g04360D	chrA01	2014402	2022378	AT4G32640.2			7.113	10.426	0.650293	-0.620837	Down	0.00844446	0.000591631	Sec23/Sec24 protein transport family protein/Sec23/Sec24 protein transport family protein; FUNCTIONS IN: zinc ion binding; INVOLVED IN: intracellular protein transport, ER to Golgi vesicle-mediated transport; LOCATED IN: COPII vesicle coat; EXPRESSED IN: 23 plant structures; EXPRESSED DURING: 13 growth stages; CONTAINS InterPro DOMAIN/s: Sec23/Sec24, helical domain (InterPro:IPR006900), Sec23/Sec…	[31.4] cell.vesicle transport
GSBRNA2T00121108001	BnaA01g04540D	chrA01	2119904	2121869	AT4G32470.1			65.026	69.923	1.477	0.562668	Up	2.99062e-08	3.94928e-10	Cytochrome bd ubiquinol oxidase, 14kDa subunit/Cytochrome bd ubiquinol oxidase, 14kDa subunit; FUNCTIONS IN: ubiquinol-cytochrome-c reductase activity; INVOLVED IN: mitochondrial electron transport, ubiquinol to cytochrome c; LOCATED IN: mitochondrion, plasma membrane, plastid, mitochondrial respiratory chain complex III, membrane; EXPRESSED IN: 26 plant structures; EXPRESSED DURING: 15 growth st…	[9.5] mitochondrial electron transport / ATP synthesis.cytoome c reductase
GSBRNA2T00121099001	BnaA01g04610D	chrA01	2153173	2155182	AT4G32400.1			3.226	6.546	0.497032	-1.00859	Down	3.31119e-10	2.99022e-12	Mitochondrial substrate carrier family protein/Encodes a plastidial nucleotide uniport carrier protein required to export newly synthesized adenylates into the cytosol./SODIUM HYPERSENSITIVE 1 (SHS1); FUNCTIONS IN: nucleotide transmembrane transporter activity, binding, transporter activity; INVOLVED IN: nucleotide transport, transport, mitochondrial transport, embryo development ending in seed d…	[34.8] transport.metabolite transporters at the envelope membrane
GSBRNA2T00121081001	BnaA01g04750D	chrA01	2214311	2217217	AT4G32190.1			4.27	9.393	0.46164	-1.11516	Down	6.1504e-07	1.13059e-08	Myosin heavy chain-related protein/Myosin heavy chain-related protein; Has 30201 Blast hits to 17322 proteins in 780 species: Archae - 12; Bacteria - 1396; Metazoa - 17338; Fungi - 3422; Plants - 5037; Viruses - 0; Other Eukaryotes - 2996 (source: NCBI BLink)./	[35.1.1023] not assigned.no ontology
GSBRNA2T00121066001	BnaA01g04860D	chrA01	2253438	2257899	AT4G32050.1			14.68	33.296	0.443439	-1.17319	Down	0.00254627	0.000140389	neurochondrin family protein/neurochondrin family protein; FUNCTIONS IN: binding; INVOLVED IN: biological_process unknown; LOCATED IN: cellular_component unknown; EXPRESSED IN: 18 plant structures; EXPRESSED DURING: 9 growth stages; CONTAINS InterPro DOMAIN/s: Armadillo-type fold (InterPro:IPR016024), Neurochondrin (InterPro:IPR008709); Has 174 Blast hits to 168 proteins in 66 species: Archae - 0…	[35.1.3] not assigned.no ontology.armadillo/beta-catenin repeat family protein
GSBRNA2T00121064001	BnaA01g04880D	chrA01	2261364	2263829	AT4G32030.1			14.973	21.686	0.674973	-0.567098	Down	7.53301e-05	2.40662e-06	unknown protein; BEST Arabidopsis thaliana protein match is: unknown protein (TAIR:AT1G80610.1); Has 63 Blast hits to 59 proteins in 12 species: Archae - 0; Bacteria - 0; Metazoa - 6; Fungi - 0; Plants - 53; Viruses - 0; Other Eukaryotes - 4 (source: NCBI BLink).//	[35.2.1001] not assigned.unknown
GSBRNA2T00121060001	BnaA01g04920D	chrA01	2279076	2280770	AT4G31985.1			119.953	54.336	2.19221	1.13239	Up	0.0121595	0.000923767	Ribosomal protein L39 family protein/Ribosomal protein L39 family protein; FUNCTIONS IN: structural constituent of ribosome; INVOLVED IN: translation; LOCATED IN: ribosome, cytosolic large ribosomal subunit; EXPRESSED IN: 23 plant structures; EXPRESSED DURING: 13 growth stages; CONTAINS InterPro DOMAIN/s: Ribosomal protein L39e, conserved site (InterPro:IPR020083), Ribosomal protein L39e (InterPr…	[35.2.1001] not assigned.unknown
GSBRNA2T00121039001	BnaA01g05090D	chrA01	2385599	2388187	AT4G31750.1			8.226	12.323	0.67011	-0.577531	Down	0.000150886	5.31084e-06	HOPW1-1-interacting 2/Encodes HopW1-1-Interacting protein 2 (WIN2). Interacts with the P. syringae effector HopW1-1. WIN2 has protein phosphatase activity. Modulates plant defenses against bacteria. Three WIN proteins are identified so far (WIN1: AT1G80600; WIN2: AT4G31750; WIN3: AT5G13320)./HOPW1-1-interacting 2 (WIN2); FUNCTIONS IN: protein serine/threonine phosphatase activity; INVOLVED IN: pr…	[29.4] protein.postranslational modification
GSBRNA2T00073942001	BnaA01g05270D	chrA01	2463323	2466286	AT4G39010.1			6.42	2.173	2.68983	1.42751	Up	0.00290908	0.000164464	glycosyl hydrolase 9B18/glycosyl hydrolase 9B18 (GH9B18); FUNCTIONS IN: hydrolase activity, hydrolyzing O-glycosyl compounds, catalytic activity; INVOLVED IN: carbohydrate metabolic process; LOCATED IN: endomembrane system; EXPRESSED IN: 16 plant structures; EXPRESSED DURING: 8 growth stages; CONTAINS InterPro DOMAIN/s: Six-hairpin glycosidase (InterPro:IPR012341), Glycoside hydrolase, family 9, …	[26.3.4] misc.gluco-, galacto- and mannosidases.endoglucanase
GSBRNA2T00073949001	BnaA01g05300D	chrA01	2494980	2499881	AT4G39080.1			3.673	5.84	0.629026	-0.668809	Down	0.000482726	2.00666e-05	vacuolar proton ATPase A3/Vacuolar proton ATPase subunit VHA-a isoform 3. Localized in the tonoplast./vacuolar proton ATPase A3 (VHA-A3); FUNCTIONS IN: ATPase activity, hydrogen-translocating pyrophosphatase activity; INVOLVED IN: cellular response to nutrient levels, ATP synthesis coupled proton transport; LOCATED IN: in 7 components; EXPRESSED IN: 26 plant structures; EXPRESSED DURING: 16 growt…	[34.1] transport.p- and v-ATPases
GSBRNA2T00073970001	BnaA01g05480D	chrA01	2545939	2548032	AT4G39390.3			17.62	25.643	0.688779	-0.537887	Down	0.000247583	9.38541e-06	nucleotide sugar transporter-KT 1/Encodes a golgi localized nucleotide sugar transporter./nucleotide sugar transporter-KT 1 (NST-K1); FUNCTIONS IN: nucleotide-sugar transmembrane transporter activity; INVOLVED IN: nucleotide-sugar transport; LOCATED IN: Golgi membrane; EXPRESSED IN: 24 plant structures; EXPRESSED DURING: 13 growth stages; CONTAINS InterPro DOMAIN/s: Protein of unknown function DU…	[34.11] transport.NDP-sugars at the ER
GSBRNA2T00073997001	BnaA01g05670D	chrA01	2638787	2641360	AT4G39660.1			17.05	10.7	1.58305	0.662704	Up	0.00184879	9.63035e-05	alanine:glyoxylate aminotransferase 2/alanine:glyoxylate aminotransferase 2 homolog (AGT2) mRNA,/alanine:glyoxylate aminotransferase 2 (AGT2); FUNCTIONS IN: zinc ion binding, alanine-glyoxylate transaminase activity; INVOLVED IN: response to cadmium ion; LOCATED IN: mitochondrion, plasma membrane, membrane; EXPRESSED IN: 25 plant structures; EXPRESSED DURING: 14 growth stages; CONTAINS InterPro D…	[13.1.1.3.11] amino acid metabolism.synthesis.central amino acid metabolism.alanine.alanine-glyoxylate aminotransferase
GSBRNA2T00039971001	BnaA01g06110D	chrA01	2828089	2829348	AT4G31020.1			4.686	1.936	2.29694	1.19972	Up	0.0213382	0.00185022	alpha/beta-Hydrolases superfamily protein/alpha/beta-Hydrolases superfamily protein; FUNCTIONS IN: hydrolase activity; INVOLVED IN: N-terminal protein myristoylation; LOCATED IN: cellular_component unknown; EXPRESSED IN: 24 plant structures; EXPRESSED DURING: 15 growth stages; CONTAINS InterPro DOMAIN/s: Phospholipase/carboxylesterase (InterPro:IPR003140); BEST Arabidopsis thaliana protein match …	[35.2.1001] not assigned.unknown
GSBRNA2T00039967001	BnaA01g06150D	chrA01	2835125	2836307	AT2G24280.1			20.32	9.56	2.08266	1.05843	Up	9.7481e-07	1.8846e-08	alpha/beta-Hydrolases superfamily protein/alpha/beta-Hydrolases superfamily protein; FUNCTIONS IN: serine-type peptidase activity, serine-type carboxypeptidase activity; INVOLVED IN: proteolysis; LOCATED IN: endomembrane system, lysosome; EXPRESSED IN: 22 plant structures; EXPRESSED DURING: 13 growth stages; CONTAINS InterPro DOMAIN/s: Peptidase S28 (InterPro:IPR008758); BEST Arabidopsis thaliana…	[29.5] protein.degradation
GSBRNA2T00039942001	BnaA01g06330D	chrA01	2916476	2919469	AT4G30810.1			20.876	30.79	0.678233	-0.560148	Down	6.14406e-06	1.44198e-07	serine carboxypeptidase-like 29/serine carboxypeptidase-like 29 (scpl29); FUNCTIONS IN: serine-type carboxypeptidase activity; INVOLVED IN: proteolysis; LOCATED IN: vacuole; EXPRESSED IN: 22 plant structures; EXPRESSED DURING: 13 growth stages; CONTAINS InterPro DOMAIN/s: Peptidase S10, serine carboxypeptidase (InterPro:IPR001563), Peptidase S10, serine carboxypeptidase, active site (InterPro:IPR…	[29.5.5] protein.degradation.serine protease
GSBRNA2T00039938001	BnaA01g06370D	chrA01	2936577	2941641	AT4G30710.1			1.873	3.56	0.530948	-0.913358	Down	0.0145904	0.00115642	Family of unknown function (DUF566) /Family of unknown function (DUF566) ; CONTAINS InterPro DOMAIN/s: Protein of unknown function DUF566 (InterPro:IPR007573); BEST Arabidopsis thaliana protein match is: Family of unknown function (DUF566) (TAIR:AT2G24070.2); Has 9171 Blast hits to 3934 proteins in 412 species: Archae - 0; Bacteria - 1377; Metazoa - 2513; Fungi - 1393; Plants - 533; Viruses - 49;…	[35.2.1001] not assigned.unknown
GSBRNA2T00039915001	BnaA01g06530D	chrA01	3025679	3028680	AT4G30600.1			25.5	34.49	0.737777	-0.438743	Down	0.0349515	0.00345852	signal recognition particle receptor alpha subunit family protein/signal recognition particle receptor alpha subunit family protein; FUNCTIONS IN: nucleoside-triphosphatase activity, signal recognition particle binding, GTP binding, GTPase activity, nucleotide binding; INVOLVED IN: intracellular protein transport, protein targeting, SRP-dependent cotranslational protein targeting to membrane; LOC…	[29.3.4.99] protein.targeting.secretory pathway.unspecified
GSBRNA2T00039905001	BnaA01g06610D	chrA01	3072466	3073755	AT4G30440.1			13.843	22.47	0.616988	-0.696685	Down	0.00121418	5.91135e-05	UDP-D-glucuronate 4-epimerase 1/UDP-D-glucuronate 4-epimerase/UDP-D-glucuronate 4-epimerase 1 (GAE1); FUNCTIONS IN: UDP-glucuronate 4-epimerase activity, catalytic activity; INVOLVED IN: cellular metabolic process, carbohydrate metabolic process, nucleotide-sugar metabolic process, metabolic process; LOCATED IN: cellular_component unknown; EXPRESSED IN: 24 plant structures; EXPRESSED DURING: 15 g…	[10.1.6] cell wall.precursor synthesis.GAE
GSBRNA2T00039872001	BnaA01g06860D	chrA01	3225654	3232338	AT4G30150.1			3.036	4.766	0.636893	-0.650877	Down	0.0351053	0.00348139	CONTAINS InterPro DOMAIN/s: Nucleolar 27S pre-rRNA processing, Urb2/Npa2 (InterPro:IPR018849); Has 58 Blast hits to 49 proteins in 21 species: Archae - 0; Bacteria - 2; Metazoa - 2; Fungi - 0; Plants - 44; Viruses - 3; Other Eukaryotes - 7 (source: NCBI BLink).//	[35.2.1001] not assigned.unknown
GSBRNA2T00076846001	BnaA01g06900D	chrA01	3246075	3248839	AT4G30090.1			11.333	21.81	0.539996	-0.888979	Down	0.000326061	1.28128e-05	FUNCTIONS IN: molecular_function unknown; INVOLVED IN: embryo development ending in seed dormancy; LOCATED IN: endomembrane system; EXPRESSED IN: 8 plant structures; EXPRESSED DURING: 4 anthesis, F mature embryo stage, petal differentiation and expansion stage, E expanded cotyledon stage, D bilateral stage; BEST Arabidopsis thaliana protein match is: myosin heavy chain-related (TAIR:AT4G31340.1);…	[35.2.1001] not assigned.unknown
GSBRNA2T00076841001	BnaA01g06940D	chrA01	3267222	3270627	AT4G30020.1			3.303	8.35	0.4007	-1.3194	Down	8.02017e-05	2.57668e-06	PA-domain containing subtilase family protein/PA-domain containing subtilase family protein; FUNCTIONS IN: identical protein binding, serine-type endopeptidase activity; INVOLVED IN: proteolysis, negative regulation of catalytic activity; LOCATED IN: endomembrane system, cell wall, membrane; EXPRESSED IN: 20 plant structures; EXPRESSED DURING: 13 growth stages; CONTAINS InterPro DOMAIN/s: Proteas…	[29.5.1] protein.degradation.subtilases
GSBRNA2T00091365001	BnaA01g07600D	chrA01	3546638	3551381	AT4G29230.1			2.466	1.19	2.01339	1.00962	Up	2.59094e-09	2.75582e-11	NAC domain containing protein 75/NAC domain containing protein 75 (NAC075); FUNCTIONS IN: sequence-specific DNA binding transcription factor activity; INVOLVED IN: multicellular organismal development, regulation of transcription; EXPRESSED IN: inflorescence meristem, flower; EXPRESSED DURING: petal differentiation and expansion stage; CONTAINS InterPro DOMAIN/s: No apical meristem (NAM) protein …	[33.99] development.unspecified
GSBRNA2T00091362001	BnaA01g07610D	chrA01	3560942	3563910	AT4G29220.1			4.65	8.16	0.548992	-0.865142	Down	0.029703	0.00280219	phosphofructokinase 1/phosphofructokinase 1 (PFK1); FUNCTIONS IN: 6-phosphofructokinase activity; INVOLVED IN: glycolysis; LOCATED IN: cytosol, 6-phosphofructokinase complex, plasma membrane; EXPRESSED IN: 25 plant structures; EXPRESSED DURING: 16 growth stages; CONTAINS InterPro DOMAIN/s: Pyrophosphate-dependent phosphofructokinase TP0108 (InterPro:IPR012004), Phosphofructokinase (InterPro:IPR00…	[4.2.4] glycolysis.plastid branch.phosphofructokinase (PFK)
GSBRNA2T00058149001	BnaA01g07960D	chrA01	3752785	3758595	AT3G23890.2			37.79	26.316	1.42837	0.514372	Up	0.0432374	0.00455558	topoisomerase II/Encodes a topoisomerase II that is highly expressed in young seedlings. The protein is localized in the nucleus and gene expression levels are increased in proliferative tissues./topoisomerase II (TOPII); CONTAINS InterPro DOMAIN/s: DNA topoisomerase, type IIA, subunit A/C-terminal (InterPro:IPR002205), DNA topoisomerase, type IIA, conserved site (InterPro:IPR018522), DNA topoiso…	[28.1] DNA.synthesis/omatin structure
GSBRNA2T00058126001	BnaA01g08140D	chrA01	3852505	3856474	AT4G28760.2			10.363	16.623	0.626134	-0.675457	Down	0.014701	0.00116707	Protein of unknown function (DUF3741)/Protein of unknown function (DUF3741); CONTAINS InterPro DOMAIN/s: Protein of unknown function DUF3741 (InterPro:IPR022212); BEST Arabidopsis thaliana protein match is: Protein of unknown function (DUF3741) (TAIR:AT2G20240.1); Has 35333 Blast hits to 34131 proteins in 2444 species: Archae - 798; Bacteria - 22429; Metazoa - 974; Fungi - 991; Plants - 531; Viru…	[35.2.1001] not assigned.unknown
GSBRNA2T00058125001	BnaA01g08150D	chrA01	3861058	3864573	AT4G28750.1			71.466	40.533	1.75936	0.815052	Up	1.99506e-21	3.04977e-24	Photosystem I reaction centre subunit IV / PsaE protein/mutant has Decreased effective quantum yield of photosystem II; Pale green plants; Reduced growth rate; Subunit E of Photosystem I/PSA E1 KNOCKOUT (PSAE-1); FUNCTIONS IN: catalytic activity; INVOLVED IN: response to salt stress; LOCATED IN: in 6 components; EXPRESSED IN: 24 plant structures; EXPRESSED DURING: 14 growth stages; CONTAINS Inter…	[1.1.2.2] PS.lightreaction.photosystem I.PSI polypeptide subunits
GSBRNA2T00058113001	BnaA01g08240D	chrA01	3925189	3929918	AT4G28680.1			0.443	0.02	5.14426	2.36296	Up	0.0397031	0.00406222	L-tyrosine decarboxylase/Encodes a stress-induced tyrosine decarboxylase (TyrDC). Recombinant (His)6-TyrDC expressed in E. coli catalyzes the conversion of L-tyrosine to tyramine. Recombinant TyrDC forms tetramers./L-tyrosine decarboxylase (TYRDC); CONTAINS InterPro DOMAIN/s: Aromatic-L-amino-acid decarboxylase (InterPro:IPR010977), Pyridoxal phosphate-dependent transferase, major domain (InterPr…	[16.4.1.1007] secondary metabolism.N misc.alkaloid-like
GSBRNA2T00058111001	BnaA01g08260D	chrA01	3935996	3937009	AT4G28660.2			6.216	2.043	2.70072	1.43335	Up	0.00187411	9.79597e-05	photosystem II reaction center PSB28 protein/Similar to PsbW subunit of photosystem II./photosystem II reaction center PSB28 protein (PSB28); FUNCTIONS IN: molecular_function unknown; INVOLVED IN: photosynthesis; LOCATED IN: chloroplast thylakoid membrane, photosystem II reaction center; EXPRESSED IN: 22 plant structures; EXPRESSED DURING: 13 growth stages; CONTAINS InterPro DOMAIN/s: Photosystem…	[1.1.1.2] PS.lightreaction.photosystem II.PSII polypeptide subunits
GSBRNA2T00058105001	BnaA01g08320D	chrA01	3956730	3958055	AT4G28560.1			1.92	5.46	0.374377	-1.41743	Down	0.0111522	0.000829185	ROP-interactive CRIB motif-containing protein 7/encodes a member of a novel protein family that contains contain a CRIB (for Cdc42/Rac-interactive binding) motif required for their specific interaction with GTP-bound Rop1 (plant-specific Rho GTPase). Most similar to RIC6 and RIC8 (subfamily group II). Gene is expressed in all tissues examined./ROP-interactive CRIB motif-containing protein 7 (RIC7…	[29.4] protein.postranslational modification
GSBRNA2T00058098001	BnaA01g08360D	chrA01	4012067	4014097	AT4G28510.1			38.963	62.84	0.619594	-0.690604	Down	0.0241576	0.00216005	prohibitin 1/prohibitin 1 (Atphb1)/prohibitin 1 (PHB1); INVOLVED IN: response to stress; LOCATED IN: mitochondrion, plasma membrane, respiratory chain complex I; EXPRESSED IN: 10 plant structures; CONTAINS InterPro DOMAIN/s: Prohibitin (InterPro:IPR000163), Band 7 protein (InterPro:IPR001107); BEST Arabidopsis thaliana protein match is: prohibitin 6 (TAIR:AT2G20530.2); Has 4079 Blast hits to 4077…	[9.1.1] mitochondrial electron transport / ATP synthesis.NADH-DH.complex I
GSBRNA2T00131246001	BnaA01g08510D	chrA01	4073485	4075547	AT4G17615.1			0.49	6.686	0.0890423	-3.48937	Down	0.0337622	0.00330266	calcineurin B-like protein 1/Member of AtCBL (Calcineurin B-like Calcium Sensor Proteins) family. Protein level is increased upon high salt, mannitol, and cold stresses. CBL1 interacts with CIPK23 and recruits the kinase to the plasma membrane where the substrate(s) of CIPK23 may reside. CBL1 localization is regulated by protein modification including myristolation and acylation./calcineurin B-li…	[30.3] signalling.calcium
GSBRNA2T00131335001	BnaA01g09260D	chrA01	4516968	4521644	AT4G18465.1			8.16	11.596	0.631419	-0.66333	Down	0.00558528	0.000357519	RNA helicase family protein/RNA helicase family protein; FUNCTIONS IN: RNA helicase activity, helicase activity, nucleic acid binding, ATP-dependent helicase activity, ATP binding; INVOLVED IN: biological_process unknown; LOCATED IN: cellular_component unknown; EXPRESSED IN: 22 plant structures; EXPRESSED DURING: 13 growth stages; CONTAINS InterPro DOMAIN/s: Helicase-associated domain (InterPro:I…	[27.1.2] RNA.processing.RNA helicase
GSBRNA2T00131336001	BnaA01g09270D	chrA01	4521817	4523415	AT4G18480.1			0.786	5.803	0.222707	-2.16678	Down	7.09625e-05	2.24795e-06	P-loop containing nucleoside triphosphate hydrolases superfamily protein/Encodes the CHLI subunit of magnesium chelatase which is required for chlorophyll biosynthesis. All four cysteine residues of the protein form two disulfide bonds (Cys102-Cys193 and Cys354-Cys396) under oxidized conditions but are fully reduced by reduction. It was suggested that the redox state of CHLI is regulated in vivo …	[19.10] tetrapyrrole synthesis.magnesium chelatase
GSBRNA2T00131340001	BnaA01g09310D	chrA01	4540739	4543761	AT4G18820.1			2.29	6.5	0.397764	-1.33001	Down	0.0172776	0.00142223	AAA-type ATPase family protein/AAA-type ATPase family protein; FUNCTIONS IN: nucleoside-triphosphatase activity, DNA-directed DNA polymerase activity, DNA binding, nucleotide binding, ATP binding; INVOLVED IN: DNA replication; LOCATED IN: plasma membrane; EXPRESSED IN: 24 plant structures; EXPRESSED DURING: 13 growth stages; CONTAINS InterPro DOMAIN/s: ATPase, AAA+ type, core (InterPro:IPR003593)…	[28.1] DNA.synthesis/omatin structure
GSBRNA2T00131346001	BnaA01g09360D	chrA01	4574079	4578217	AT4G18530.1			3.883	12.893	0.349572	-1.51634	Down	0.00867274	0.000610826	Protein of unknown function (DUF707)/Protein of unknown function (DUF707); FUNCTIONS IN: molecular_function unknown; INVOLVED IN: biological_process unknown; LOCATED IN: endomembrane system; EXPRESSED IN: 18 plant structures; EXPRESSED DURING: 10 growth stages; CONTAINS InterPro DOMAIN/s: Protein of unknown function DUF707 (InterPro:IPR007877); BEST Arabidopsis thaliana protein match is: Protein …	[35.2.1001] not assigned.unknown
GSBRNA2T00131349001	BnaA01g09390D	chrA01	4604167	4605102	AT4G18590.1			112.74	202.393	0.561904	-0.831604	Down	0.000330712	1.30252e-05	Nucleic acid-binding, OB-fold-like protein/Nucleic acid-binding, OB-fold-like protein; CONTAINS InterPro DOMAIN/s: Replication factor A protein 3 (InterPro:IPR013970), Nucleic acid-binding, OB-fold-like (InterPro:IPR016027); BEST Arabidopsis thaliana protein match is: Nucleic acid-binding, OB-fold-like protein (TAIR:AT3G52630.2); Has 94 Blast hits to 94 proteins in 37 species: Archae - 0; Bacteri…	[35.2.1001] not assigned.unknown
GSBRNA2T00131359001	BnaA01g09480D	chrA01	4643316	4646737	AT4G18640.1			1.78	3.56	0.495526	-1.01297	Down	0.00161354	8.19146e-05	Leucine-rich repeat protein kinase family protein/Required for root hair elongation during tip growth./morphogenesis of root hair 1 (MRH1); FUNCTIONS IN: protein serine/threonine kinase activity, protein kinase activity, ATP binding; INVOLVED IN: protein amino acid phosphorylation, transmembrane receptor protein tyrosine kinase signaling pathway, root hair cell differentiation; LOCATED IN: endome…	[30.2.6] signalling.receptor kinases.leucine rich repeat VI
GSBRNA2T00131364001	BnaA01g09520D	chrA01	4672712	4674196	AT4G18700.1			1.473	4.32	0.359917	-1.47426	Down	0.00244673	0.000133834	CBL-interacting protein kinase 12/Encodes CBL-interacting protein kinase 12 (CIPK12)./CBL-interacting protein kinase 12 (CIPK12); FUNCTIONS IN: protein serine/threonine kinase activity, protein kinase activity, kinase activity, ATP binding; INVOLVED IN: signal transduction, protein amino acid phosphorylation; EXPRESSED IN: 24 plant structures; EXPRESSED DURING: 15 growth stages; CONTAINS InterPro…	[29.4] protein.postranslational modification
GSBRNA2T00079627001	BnaC01g22110D	chrC01	15543488	15545533	AT1G27320.1		AHK3	1.006	5.143	0.231115	-2.11332	Down	0.0144831	0.00114661	histidine kinase 3/Encodes a histidine kinases, a cytokinin receptor that controls cytokinin-mediated leaf longevity through a specific phosphorylation of the response regulator, ARR2./histidine kinase 3 (HK3); CONTAINS InterPro DOMAIN/s: Signal transduction histidine kinase, homodimeric (InterPro:IPR009082), CHASE (InterPro:IPR006189), Signal transduction histidine kinase, core (InterPro:IPR0054…	[17.4.2] hormone metabolism.cytokinin.signal transduction
GSBRNA2T00131394001	BnaA01g09740D	chrA01	4791578	4794321	AT4G18950.1			6.57	34.033	0.201283	-2.3127	Down	0.00109446	5.22024e-05	Integrin-linked protein kinase family/Integrin-linked protein kinase family; FUNCTIONS IN: protein serine/threonine/tyrosine kinase activity, kinase activity; INVOLVED IN: regulation of signal transduction, protein amino acid phosphorylation; LOCATED IN: nucleus, cytoplasm; EXPRESSED IN: 25 plant structures; EXPRESSED DURING: 14 growth stages; CONTAINS InterPro DOMAIN/s: Protein kinase, catalytic…	[31.1] cell.organisation
GSBRNA2T00027526001	BnaA09g56100D	chrA09_random	3566112	3569984	AT1G18620.2		quadruple/TRM3	0.093	0.553	0.257601	-1.95679	Down	0.00694462	0.000465496	unknown protein; FUNCTIONS IN: molecular_function unknown; INVOLVED IN: biological_process unknown; LOCATED IN: cellular_component unknown; EXPRESSED IN: 22 plant structures; EXPRESSED DURING: 13 growth stages; BEST Arabidopsis thaliana protein match is: unknown protein (TAIR:AT1G74160.1); Has 1906 Blast hits to 1265 proteins in 203 species: Archae - 0; Bacteria - 130; Metazoa - 671; Fungi - 139;…	[35.2.1001] not assigned.unknown
GSBRNA2T00131404001	BnaA01g09820D	chrA01	4828328	4834033	AT4G19020.1			8.81	6.636	1.34068	0.422966	Up	0.0158907	0.00128234	chromomethylase 2/chromomethylase 2 (CMT2); FUNCTIONS IN: chromatin binding, DNA binding; INVOLVED IN: chromatin assembly or disassembly, DNA methylation; LOCATED IN: chromatin, nucleus; CONTAINS InterPro DOMAIN/s: DNA methylase, C-5 cytosine-specific (InterPro:IPR001525), Chromo domain-like (InterPro:IPR016197), Bromo adjacent homology (BAH) domain (InterPro:IPR001025), Chromo domain (InterPro:I…	[27.3.46] RNA.regulation of transcription.DNA methyltransferases
BGI_novel_G000049	/	ChrA01	4864938	4866705	AT4G30600.2			13.763	5.44	2.35871	1.238	Up	0.00734954	0.000498114	protein_coding;NULL;;signal recognition particle receptor alpha subunit family protein;(source:Araport11)	[29.2.1.2.2.39] protein.synthesis.ribosomal protein.eukaryotic.60S subunit.L39
GSBRNA2T00131419001	BnaA01g09940D	chrA01	4897672	4899199	AT4G19200.1			22.423	187.916	0.123372	-3.01891	Down	0.00542211	0.000344498	proline-rich family protein/proline-rich family protein; Has 23677 Blast hits to 12773 proteins in 953 species: Archae - 9; Bacteria - 5550; Metazoa - 10820; Fungi - 2264; Plants - 2677; Viruses - 157; Other Eukaryotes - 2200 (source: NCBI BLink)./	[35.1.42] not assigned.no ontology.proline rich family
GSBRNA2T00131440001	BnaA01g10090D	chrA01	5027045	5028385	AT4G19590.1			16.116	9.483	1.67911	0.747694	Up	1.76882e-12	1.05657e-14	Chaperone DnaJ-domain superfamily protein/Chaperone DnaJ-domain superfamily protein; FUNCTIONS IN: unfolded protein binding, heat shock protein binding; INVOLVED IN: protein folding; LOCATED IN: cellular_component unknown; CONTAINS InterPro DOMAIN/s: Molecular chaperone, heat shock protein, Hsp40, DnaJ (InterPro:IPR015609), Heat shock protein DnaJ, N-terminal (InterPro:IPR001623), Heat shock prot…	[20.2.1] stress.abiotic.heat
GSBRNA2T00131465001	BnaA01g10280D	chrA01	5130402	5139312	AT1G80070.1			44.933	57.206	0.779369	-0.359622	Down	0.0373431	0.00376041	Pre-mRNA-processing-splicing factor/a genetic locus involved in embryogenesis. Mutations in this locus result in an abnormal suspensor and embryo lethality./ABNORMAL SUSPENSOR 2 (SUS2); INVOLVED IN: nuclear mRNA splicing, via spliceosome; LOCATED IN: chloroplast, membrane; EXPRESSED IN: 24 plant structures; EXPRESSED DURING: 13 growth stages; CONTAINS InterPro DOMAIN/s: Mov34/MPN/PAD-1 (InterPro:…	[27.1.1] RNA.processing.splicing
GSBRNA2T00131470001	BnaA01g10310D	chrA01	5147681	5150918	AT4G19960.2			0.063	1.23	0.0869725	-3.5233	Down	0.00735773	0.000498899	K+ uptake permease 9/Encodes a potassium ion transmembrane transporter. Also mediates cesium uptake when expressed in E. coli./K+ uptake permease 9 (KUP9); FUNCTIONS IN: potassium ion transmembrane transporter activity; INVOLVED IN: potassium ion transport; LOCATED IN: membrane; EXPRESSED IN: 23 plant structures; EXPRESSED DURING: 11 growth stages; CONTAINS InterPro DOMAIN/s: Potassium uptake pro…	[34.15] transport.potassium
GSBRNA2T00131512001	BnaA01g10590D	chrA01	5290593	5295855	AT4G20400.1			14.253	21.223	0.624331	-0.679616	Down	0.0162644	0.00132243	JUMONJI 14/Encodes a histone H3K4 demethylase repressing floral transition./JUMONJI 14 (JMJ14); FUNCTIONS IN: sequence-specific DNA binding transcription factor activity, histone demethylase activity (H3-K4 specific); INVOLVED IN: photoperiodism, flowering, negative regulation of flower development, histone H3-K4 demethylation, regulation of transcription; LOCATED IN: nucleus; EXPRESSED IN: 25 pl…	[27.3.57] RNA.regulation of transcription.JUMONJI family
GSBRNA2T00131522001	BnaA01g10660D	chrA01	5320302	5323048	AT4G20740.1			0.91	2.123	0.434914	-1.2012	Down	0.000312618	1.22243e-05	Pentatricopeptide repeat (PPR-like) superfamily protein/Pentatricopeptide repeat (PPR-like) superfamily protein; CONTAINS InterPro DOMAIN/s: Pentatricopeptide repeat (InterPro:IPR002885); BEST Arabidopsis thaliana protein match is: Tetratricopeptide repeat (TPR)-like superfamily protein (TAIR:AT1G06710.1); Has 37034 Blast hits to 11477 proteins in 267 species: Archae - 10; Bacteria - 18; Metazoa …	[35.1.5] not assigned.no ontology.pentatricopeptide (PPR) repeat-containing protein
GSBRNA2T00131534001	BnaA01g10750D	chrA01	5357539	5359631	AT4G20830.2			5.696	10.803	0.529064	-0.918485	Down	0.000276359	1.06502e-05	FAD-binding Berberine family protein/FAD-binding Berberine family protein; FUNCTIONS IN: electron carrier activity, oxidoreductase activity, FAD binding, catalytic activity; INVOLVED IN: response to oxidative stress; LOCATED IN: apoplast, plasma membrane, plant-type cell wall; EXPRESSED IN: 26 plant structures; EXPRESSED DURING: 14 growth stages; CONTAINS InterPro DOMAIN/s: FAD-binding, type 2 (I…	[26.8] misc.nitrilases, *nitrile lyases, berberine bridge enzymes, reticuline oxidases, troponine reductases
GSBRNA2T00131541001	BnaA01g10790D	chrA01	5398435	5399637	AT4G20880.1			0.833	3.343	0.284551	-1.81324	Down	0.0252704	0.00228436	ethylene-responsive nuclear protein / ethylene-regulated nuclear protein (ERT2)/ethylene-responsive nuclear protein / ethylene-regulated nuclear protein (ERT2); BEST Arabidopsis thaliana protein match is: ethylene-responsive nuclear protein -related (TAIR:AT5G44350.1); Has 2205 Blast hits to 1471 proteins in 187 species: Archae - 2; Bacteria - 107; Metazoa - 617; Fungi - 120; Plants - 79; Viruses…	[17.5.3] hormone metabolism.ethylene.induced-regulated-responsive-activated
GSBRNA2T00131568001	BnaA01g11040D	chrA01	5495075	5496246	AT2G41790.1			1.443	0.16	5.34712	2.41876	Up	8.65133e-09	1.00465e-10	Insulinase (Peptidase family M16) family protein/Insulinase (Peptidase family M16) family protein; FUNCTIONS IN: metalloendopeptidase activity, zinc ion binding, catalytic activity, metal ion binding; INVOLVED IN: proteolysis; LOCATED IN: cellular_component unknown; EXPRESSED IN: 23 plant structures; EXPRESSED DURING: 13 growth stages; CONTAINS InterPro DOMAIN/s: Peptidase M16, zinc-binding site …	[29.5.7] protein.degradation.metalloprotease
GSBRNA2T00131573001	BnaA01g11090D	chrA01	5523216	5526372	AT4G21180.1			9.1	14.923	0.608721	-0.716146	Down	0.00371989	0.000219573	DnaJ / Sec63 Brl domains-containing protein/J domain protein localized in ER membrane./ATERDJ2B; FUNCTIONS IN: unfolded protein binding, heat shock protein binding; INVOLVED IN: protein folding; LOCATED IN: integral to endoplasmic reticulum membrane, endoplasmic reticulum, plasma membrane; EXPRESSED IN: 24 plant structures; EXPRESSED DURING: 13 growth stages; CONTAINS InterPro DOMAIN/s: Molecular…	[20.2.1] stress.abiotic.heat
GSBRNA2T00131578001	BnaA01g11140D	chrA01	5549796	5553133	AT4G21215.2			16.416	9.26	1.73876	0.798055	Up	0.0175874	0.00145428	unknown protein; Has 35333 Blast hits to 34131 proteins in 2444 species: Archae - 798; Bacteria - 22429; Metazoa - 974; Fungi - 991; Plants - 531; Viruses - 0; Other Eukaryotes - 9610 (source: NCBI BLink).//	[35.2.1001] not assigned.unknown
GSBRNA2T00131583001	BnaA01g11190D	chrA01	5568483	5569606	AT4G21280.1			25.993	15.576	1.65179	0.724028	Up	0.00890607	0.000630836	photosystem II subunit QA/Encodes the PsbQ subunit of the oxygen evolving complex of photosystem II./photosystem II subunit QA (PSBQA); FUNCTIONS IN: calcium ion binding; INVOLVED IN: response to light stimulus, peptidyl-cysteine S-nitrosylation, response to light intensity; LOCATED IN: in 8 components; EXPRESSED IN: 27 plant structures; EXPRESSED DURING: 15 growth stages; CONTAINS InterPro DOMAI…	[1.1.1.2] PS.lightreaction.photosystem II.PSII polypeptide subunits
GSBRNA2T00131597001	BnaA01g11310D	chrA01	5634702	5636798	AT4G21450.1			22.443	35.136	0.608278	-0.717198	Down	0.0265004	0.00241971	PapD-like superfamily protein/PapD-like superfamily protein; FUNCTIONS IN: structural molecule activity; INVOLVED IN: biological_process unknown; LOCATED IN: plasma membrane; EXPRESSED IN: 23 plant structures; EXPRESSED DURING: 13 growth stages; CONTAINS InterPro DOMAIN/s: PapD-like (InterPro:IPR008962), Major sperm protein (InterPro:IPR000535); BEST Arabidopsis thaliana protein match is: PapD-li…	[31.4] cell.vesicle transport
GSBRNA2T00131602001	BnaA01g11350D	chrA01	5652196	5653343	AT4G21510.1			14.226	8.56	1.67665	0.745582	Up	0.00472381	0.000292803	F-box family protein/F-box family protein; CONTAINS InterPro DOMAIN/s: F-box domain, cyclin-like (InterPro:IPR001810); BEST Arabidopsis thaliana protein match is: F-box family protein (TAIR:AT4G05010.1); Has 30201 Blast hits to 17322 proteins in 780 species: Archae - 12; Bacteria - 1396; Metazoa - 17338; Fungi - 3422; Plants - 5037; Viruses - 0; Other Eukaryotes - 2996 (source: NCBI BLink)./	[29.5.11.4.3.2] protein.degradation.ubiquitin.E3.SCF.FBOX
GSBRNA2T00131607001	BnaA01g11400D	chrA01	5670903	5672734	AT4G21570.1			25.02	37.696	0.665108	-0.588339	Down	0.0488694	0.00532914	Protein of unknown function (DUF300)/Protein of unknown function (DUF300); INVOLVED IN: biological_process unknown; LOCATED IN: endomembrane system; CONTAINS InterPro DOMAIN/s: Protein of unknown function DUF300 (InterPro:IPR005178); BEST Arabidopsis thaliana protein match is: Protein of unknown function (DUF300) (TAIR:AT1G11200.1); Has 836 Blast hits to 835 proteins in 194 species: Archae - 0; B…	[35.2.1001] not assigned.unknown
GSBRNA2T00131616001	BnaA01g11480D	chrA01	5695652	5698962	AT4G21640.1			49.173	8.8	5.34934	2.41936	Up	4.04795e-08	5.50154e-10	Subtilase family protein/Subtilase family protein; FUNCTIONS IN: identical protein binding, serine-type endopeptidase activity; INVOLVED IN: proteolysis, negative regulation of catalytic activity; LOCATED IN: endomembrane system; EXPRESSED IN: synergid; CONTAINS InterPro DOMAIN/s: Proteinase inhibitor, propeptide (InterPro:IPR009020), Peptidase S8/S53, subtilisin/kexin/sedolisin (InterPro:IPR0002…	[29.5.1] protein.degradation.subtilases
GSBRNA2T00131642001	BnaA01g11660D	chrA01	5826672	5827735	AT4G21860.3			25.09	14.646	1.70087	0.766275	Up	0.0002746	1.05674e-05	methionine sulfoxide reductase B 2/methionine sulfoxide reductase B 2 (MSRB2); FUNCTIONS IN: peptide-methionine-(S)-S-oxide reductase activity; INVOLVED IN: oxidation reduction; LOCATED IN: chloroplast; EXPRESSED IN: 24 plant structures; EXPRESSED DURING: 13 growth stages; CONTAINS InterPro DOMAIN/s: Methionine sulphoxide reductase B (InterPro:IPR002579), Mss4-like (InterPro:IPR011057); BEST Arab…	[29.4] protein.postranslational modification
GSBRNA2T00131644001	BnaA01g11680D	chrA01	5830175	5834708	AT4G21880.1			2.243	4.676	0.484974	-1.04402	Down	8.45409e-11	6.88525e-13	Pentatricopeptide repeat (PPR) superfamily protein/Pentatricopeptide repeat (PPR) superfamily protein; FUNCTIONS IN: molecular_function unknown; INVOLVED IN: biological_process unknown; LOCATED IN: endomembrane system; EXPRESSED IN: 17 plant structures; EXPRESSED DURING: 7 growth stages; CONTAINS InterPro DOMAIN/s: Pentatricopeptide repeat (InterPro:IPR002885); BEST Arabidopsis thaliana protein m…	[35.1.5] not assigned.no ontology.pentatricopeptide (PPR) repeat-containing protein
GSBRNA2T00131658001	BnaA01g11800D	chrA01	5895775	5897782	AT4G21960.1			261.273	319.57	0.81578	-0.293748	Down	0.0229364	0.0020235	Peroxidase superfamily protein/Encodes AT4g21960 (AT4g21960/T8O5_170)./PRXR1; FUNCTIONS IN: peroxidase activity, heme binding; INVOLVED IN: response to oxidative stress, oxidation reduction; LOCATED IN: endomembrane system; EXPRESSED IN: 24 plant structures; EXPRESSED DURING: 13 growth stages; CONTAINS InterPro DOMAIN/s: Haem peroxidase (InterPro:IPR010255), Plant peroxidase (InterPro:IPR000823),…	[26.12] misc.peroxidases
GSBRNA2T00131675001	BnaA01g11930D	chrA01	5991223	5995308	AT4G22130.1			3.403	1.193	2.78021	1.4752	Up	7.69544e-06	1.86736e-07	STRUBBELIG-receptor family 8/STRUBBELIG-receptor family 8 (SRF8); FUNCTIONS IN: protein serine/threonine kinase activity, protein kinase activity, kinase activity, ATP binding; INVOLVED IN: protein amino acid phosphorylation; LOCATED IN: plasma membrane; EXPRESSED IN: 22 plant structures; EXPRESSED DURING: 13 growth stages; CONTAINS InterPro DOMAIN/s: Serine/threonine-protein kinase domain (Inter…	[30.2.5] signalling.receptor kinases.leucine rich repeat V
GSBRNA2T00131677001	BnaA01g11950D	chrA01	5999378	6000805	AT4G22150.1			11.813	5.013	2.28734	1.19367	Up	0.013726	0.00107257	plant UBX domain-containing protein 3/Arabidopsis thaliana CDC48-interacting UBX-domain protein (PUX3)/plant UBX domain-containing protein 3 (PUX3); INVOLVED IN: biological_process unknown; EXPRESSED IN: 24 plant structures; EXPRESSED DURING: 13 growth stages; CONTAINS InterPro DOMAIN/s: UBX (InterPro:IPR001012), SEP domain (InterPro:IPR012989); BEST Arabidopsis thaliana protein match is: plant U…	[29.5] protein.degradation
GSBRNA2T00131686001	BnaA01g12020D	chrA01	6021958	6025815	AT4G22200.1			5.413	1.976	2.62972	1.39491	Up	0.00167527	8.56726e-05	potassium transport 2/3/Encodes AKT2, a photosynthate- and light-dependent inward rectifying potassium channel with unique gating properties that are regulated by phosphorylation. Expressed in guard cell protoplasts and in the phloem and xylem of aerial portions of the plant. The channel can coassemble with another K+ channel, KAT1, in vitro. In guard cells, AKT2/3 is responsible for the Ca2+ sen…	[34.15] transport.potassium
GSBRNA2T00131689001	BnaA01g12040D	chrA01	6038697	6039866	AT4G22220.1			80.446	51.136	1.57379	0.654245	Up	1.18234e-07	1.80739e-09	SufE/NifU family protein/Encodes a mitochondrial protein similar to E.coli IscU. In bacteria, IscU is a scaffold protein accepting sulfur and iron to build a transient Fe-S cluster,which is subsequently transferred to a target apoprotein./ISU1; CONTAINS InterPro DOMAIN/s: NIF system FeS cluster assembly, NifU, N-terminal (InterPro:IPR002871), ISC system FeS cluster assembly, IscU scaffold (InterP…	[29.8] protein.assembly and cofactor ligation
GSBRNA2T00131705001	BnaA01g12160D	chrA01	6086703	6089922	AT4G22350.2			6.97	10.12	0.657983	-0.603878	Down	0.024544	0.00220293	Ubiquitin C-terminal hydrolases superfamily protein/Ubiquitin C-terminal hydrolases superfamily protein; FUNCTIONS IN: ubiquitin thiolesterase activity, zinc ion binding; INVOLVED IN: ubiquitin-dependent protein catabolic process; EXPRESSED IN: male gametophyte, pollen tube; EXPRESSED DURING: L mature pollen stage, M germinated pollen stage; CONTAINS InterPro DOMAIN/s: Zinc finger, UBP-type (Inte…	[29.5.11.1] protein.degradation.ubiquitin.ubiquitin
GSBRNA2T00131706001	BnaA01g12170D	chrA01	6090395	6092442	AT4G22360.1			7.623	14.643	0.509023	-0.974197	Down	2.64055e-07	4.41641e-09	SWIB complex BAF60b domain-containing protein/SWIB complex BAF60b domain-containing protein; CONTAINS InterPro DOMAIN/s: SWIB/MDM2 domain (InterPro:IPR003121), SWIB domain (InterPro:IPR019835), DEK, C-terminal (InterPro:IPR014876); BEST Arabidopsis thaliana protein match is: SWIB complex BAF60b domain-containing protein (TAIR:AT3G19080.1); Has 30201 Blast hits to 17322 proteins in 780 species: Ar…	[35.1.1023] not assigned.no ontology
GSBRNA2T00131730001	BnaA01g12320D	chrA01	6150232	6152082	AT4G22590.1			2.966	7.51	0.380087	-1.3956	Down	0.0280401	0.00260497	Haloacid dehalogenase-like hydrolase (HAD) superfamily protein/Haloacid dehalogenase-like hydrolase (HAD) superfamily protein; FUNCTIONS IN: catalytic activity, trehalose-phosphatase activity; INVOLVED IN: trehalose biosynthetic process, metabolic process; LOCATED IN: chloroplast; EXPRESSED IN: sperm cell, male gametophyte, pollen tube; EXPRESSED DURING: L mature pollen stage, M germinated pollen…	[3.2.2] minor CHO metabolism.trehalose.TPP
GSBRNA2T00131741001	BnaA01g12420D	chrA01	6204720	6205911	AT5G46000.1			2.613	0.713	3.12197	1.64246	Up	0.000389137	1.56962e-05	Mannose-binding lectin superfamily protein/Mannose-binding lectin superfamily protein; CONTAINS InterPro DOMAIN/s: Mannose-binding lectin (InterPro:IPR001229); BEST Arabidopsis thaliana protein match is: jacalin-related lectin 23 (TAIR:AT2G39330.1); Has 1807 Blast hits to 1807 proteins in 277 species: Archae - 0; Bacteria - 0; Metazoa - 736; Fungi - 347; Plants - 385; Viruses - 0; Other Eukaryote…	[26.16] misc.myrosinases-lectin-jacalin
GSBRNA2T00072669001	BnaA01g12930D	chrA01	6474955	6477798	AT4G23180.1			1.043	5.736	0.19448	-2.36231	Down	1.01496e-19	2.01397e-22	cysteine-rich RLK (RECEPTOR-like protein kinase) 10/Encodes a receptor-like protein kinase. Naming convention from Chen et al 2003 (PMID 14756307)/cysteine-rich RLK (RECEPTOR-like protein kinase) 10 (CRK10); FUNCTIONS IN: protein serine/threonine kinase activity, protein kinase activity, kinase activity, ATP binding; INVOLVED IN: protein amino acid phosphorylation; LOCATED IN: plasma membrane; EX…	[30.2.17] signalling.receptor kinases.DUF 26
GSBRNA2T00079527001	BnaA01g13040D	chrA01	6525258	6528861	AT4G23430.2			7.936	4.01	1.84863	0.886457	Up	0.0161288	0.0013086	NAD(P)-binding Rossmann-fold superfamily protein/NAD(P)-binding Rossmann-fold superfamily protein; FUNCTIONS IN: oxidoreductase activity, binding, catalytic activity; INVOLVED IN: oxidation reduction, metabolic process; LOCATED IN: chloroplast, chloroplast inner membrane, chloroplast envelope; CONTAINS InterPro DOMAIN/s: NAD(P)-binding domain (InterPro:IPR016040), Glucose/ribitol dehydrogenase (I…	[26.22] misc.short chain dehydrogenase/reductase (SDR)
GSBRNA2T00079541001	BnaA01g13130D	chrA01	6592411	6595503	AT4G23500.1			60.2	39.526	1.51648	0.600724	Up	0.000976402	4.54423e-05	Pectin lyase-like superfamily protein/Pectin lyase-like superfamily protein; FUNCTIONS IN: polygalacturonase activity; INVOLVED IN: carbohydrate metabolic process; LOCATED IN: cell wall; CONTAINS InterPro DOMAIN/s: Pectin lyase fold/virulence factor (InterPro:IPR011050), Glycoside hydrolase, family 28 (InterPro:IPR000743), Pectin lyase fold (InterPro:IPR012334), Parallel beta-helix repeat (InterP…	[10.6.3] cell wall.degradation.pectate lyases and polygalacturonases
GSBRNA2T00079555001	BnaA01g13220D	chrA01	6643654	6649076	AT4G23540.1			8.16	13.51	0.606513	-0.721389	Down	0.0298191	0.00281696	ARM repeat superfamily protein/ARM repeat superfamily protein; FUNCTIONS IN: binding; INVOLVED IN: biological_process unknown; LOCATED IN: cellular_component unknown; EXPRESSED IN: 21 plant structures; EXPRESSED DURING: 13 growth stages; CONTAINS InterPro DOMAIN/s: Armadillo-type fold (InterPro:IPR016024), Domain of unknown function, NUC173 (InterPro:IPR012978); BEST Arabidopsis thaliana protein …	[27.3.99] RNA.regulation of transcription.unclassified
GSBRNA2T00079565001	BnaA01g13280D	chrA01	6719596	6722066	AT4G23600.1			5.103	0.726	5.82917	2.54329	Up	0.0346878	0.0034195	Tyrosine transaminase family protein/Encodes cystine lyase which is expected to be involved in amino acid metabolism, providing the plant with cysteine and the generation of precursors of ethylene biosynthesis. mRNA levels are elevated in response to wounding./CORONATINE INDUCED 1 (CORI3); FUNCTIONS IN: cystathionine beta-lyase activity, transaminase activity; INVOLVED IN: in 8 processes; LOCATED…	[13.1.3.4.2] amino acid metabolism.synthesis.aspartate family.methionine.cystathionine beta-lyase
GSBRNA2T00079569001	BnaA01g13310D	chrA01	6729649	6731210	AT4G23630.1			123.813	150.076	0.823704	-0.279802	Down	0.0373705	0.00376546	VIRB2-interacting protein 1/VIRB2-interacting protein 1 (BTI1); INVOLVED IN: biological_process unknown; LOCATED IN: endoplasmic reticulum, plasma membrane, endoplasmic reticulum membrane, vacuole; EXPRESSED IN: 26 plant structures; EXPRESSED DURING: 15 growth stages; CONTAINS InterPro DOMAIN/s: Reticulon (InterPro:IPR003388); BEST Arabidopsis thaliana protein match is: VIRB2-interacting protein …	[20.1.1001] stress.biotic
GSBRNA2T00056300001	BnaA01g13740D	chrA01	6988486	6991081	AT4G24260.1			7.213	10.7	0.647185	-0.62775	Down	0.00699137	0.000469348	glycosyl hydrolase 9A3/Encodes a protein with similarity to endo-1,4-b-glucanases. KOR3 is induced by nemotodes and is expressed in syncitia induced by Heterodera schachtii.May be involved in the development and function of syncitia./glycosyl hydrolase 9A3 (GH9A3); FUNCTIONS IN: hydrolase activity, hydrolyzing O-glycosyl compounds, catalytic activity; INVOLVED IN: response to nematode; LOCATED IN…	[26.3.4] misc.gluco-, galacto- and mannosidases.endoglucanase
GSBRNA2T00056301001	BnaA01g13750D	chrA01	6991354	6991921	AT4G24265.1			41.866	73.323	0.573982	-0.800923	Down	0.0328593	0.00319492	unknown protein; Has 3 Blast hits to 3 proteins in 2 species: Archae - 0; Bacteria - 0; Metazoa - 0; Fungi - 0; Plants - 3; Viruses - 0; Other Eukaryotes - 0 (source: NCBI BLink).//	[35.2.1001] not assigned.unknown
GSBRNA2T00056302001	BnaA01g13760D	chrA01	6992253	7001009	AT4G24270.1			14.576	25.21	0.578618	-0.789316	Down	8.35431e-08	1.22772e-09	EMBRYO DEFECTIVE 140/A locus involved in embryogenesis. Mutations in this locus result in embryo lethality./EMBRYO DEFECTIVE 140 (EMB140); FUNCTIONS IN: RNA binding, nucleotide binding, nucleic acid binding; INVOLVED IN: embryo development ending in seed dormancy; LOCATED IN: intracellular; EXPRESSED IN: 23 plant structures; EXPRESSED DURING: 14 growth stages; CONTAINS InterPro DOMAIN/s: Lsm inte…	[27.4] RNA.RNA binding
GSBRNA2T00056340001	BnaA01g14050D	chrA01	7141871	7145192	AT4G24690.1			27.936	40.156	0.694183	-0.526612	Down	0.0127912	0.000978819	ubiquitin-associated (UBA)/TS-N domain-containing protein / octicosapeptide/Phox/Bemp1 (PB1) domain-containing protein/Encodes NBR1, a selective autophagy substrate./ubiquitin-associated (UBA)/TS-N domain-containing protein / octicosapeptide/Phox/Bemp1 (PB1) domain-containing protein; FUNCTIONS IN: zinc ion binding; INVOLVED IN: biological_process unknown; LOCATED IN: cytoplasm; EXPRESSED IN: 24 …	[29.5.11] protein.degradation.ubiquitin
GSBRNA2T00056346001	BnaA01g14100D	chrA01	7163815	7169774	AT4G24740.1			34.27	24.23	1.42604	0.512012	Up	0.000435461	1.78333e-05	FUS3-complementing gene 2/a LAMMER-type protein kinase that co-precipitates with serine/arginine-rich (SR) proteins in vitro, interaction modulated by phosphorylation of the proteins./FUS3-complementing gene 2 (FC2); CONTAINS InterPro DOMAIN/s: Protein kinase, catalytic domain (InterPro:IPR000719), Serine/threonine-protein kinase domain (InterPro:IPR002290), Tyrosine-protein kinase, catalytic dom…	[29.4] protein.postranslational modification
GSBRNA2T00056355001	BnaA01g14190D	chrA01	7199238	7201941	AT4G24830.1			14.533	8.773	1.63039	0.705214	Up	0.000627255	2.70253e-05	arginosuccinate synthase family/arginosuccinate synthase family; FUNCTIONS IN: argininosuccinate synthase activity, ATP binding; INVOLVED IN: arginine biosynthetic process; LOCATED IN: chloroplast stroma, chloroplast; EXPRESSED IN: 25 plant structures; EXPRESSED DURING: 15 growth stages; CONTAINS InterPro DOMAIN/s: Rossmann-like alpha/beta/alpha sandwich fold (InterPro:IPR014729), Argininosuccina…	[13.1.2.3.22] amino acid metabolism.synthesis.glutamate family.arginine.arginosuccinate synthase
GSBRNA2T00056372001	BnaA01g14360D	chrA01	7253990	7255844	AT4G25010.1			4.263	10.916	0.402069	-1.31449	Down	0.0166747	0.00136253	Nodulin MtN3 family protein/Encodes a member of the SWEET sucrose efflux transporter family proteins./Nodulin MtN3 family protein; LOCATED IN: endomembrane system, integral to membrane, membrane; EXPRESSED IN: 6 plant structures; EXPRESSED DURING: 4 anthesis, petal differentiation and expansion stage; CONTAINS InterPro DOMAIN/s: MtN3/saliva-related transmembrane protein, conserved region (InterPr…	[33.99] development.unspecified
GSBRNA2T00056388001	BnaA01g14510D	chrA01	7334038	7336236	AT4G25170.2			1.66	4.786	0.359316	-1.47668	Down	0.00022966	8.62324e-06	Uncharacterised conserved protein (UCP012943)/Uncharacterised conserved protein (UCP012943); FUNCTIONS IN: molecular_function unknown; INVOLVED IN: biological_process unknown; EXPRESSED IN: 23 plant structures; EXPRESSED DURING: 13 growth stages; CONTAINS InterPro DOMAIN/s: Uncharacterised conserved protein UCP012943 (InterPro:IPR016606); BEST Arabidopsis thaliana protein match is: Uncharacterise…	[35.2.1001] not assigned.unknown
GSBRNA2T00149611001	BnaA01g15130D	chrA01	7705583	7711689	AT4G25960.1			9.38	6.266	1.48846	0.573817	Up	0.00621618	0.000406927	P-glycoprotein 2/P-glycoprotein 2 (PGP2); FUNCTIONS IN: ATPase activity, coupled to transmembrane movement of substances; INVOLVED IN: transport, transmembrane transport; LOCATED IN: membrane; EXPRESSED IN: 22 plant structures; EXPRESSED DURING: 13 growth stages; CONTAINS InterPro DOMAIN/s: ATPase, AAA+ type, core (InterPro:IPR003593), ABC transporter-like (InterPro:IPR003439), ABC transporter, t…	[34.16] transport.ABC transporters and multidrug resistance systems
GSBRNA2T00149537001	BnaA01g15720D	chrA01	8061112	8064923	AT4G26600.1			3.933	7.24	0.555127	-0.849111	Down	2.39178e-16	7.95765e-19	S-adenosyl-L-methionine-dependent methyltransferases superfamily protein/S-adenosyl-L-methionine-dependent methyltransferases superfamily protein; FUNCTIONS IN: S-adenosylmethionine-dependent methyltransferase activity, methyltransferase activity, RNA binding; INVOLVED IN: rRNA processing; LOCATED IN: nucleolus; EXPRESSED IN: 18 plant structures; EXPRESSED DURING: 9 growth stages; CONTAINS InterP…	[29.2.2.3.3] protein.synthesis.ribosome biogenesis.Pre-rRNA processing and modifications.methylotransferases
GSBRNA2T00149527001	BnaA01g15810D	chrA01	8109778	8113110	AT4G26690.1			10.766	15.813	0.682636	-0.550813	Down	0.0107661	0.000795085	PLC-like phosphodiesterase family protein/Glycerophosphoryl diester phosphodiesterase-like protein involved in cell wall cellulose accumulation and pectin linking. Impacts root hair, trichome and epidermal cell development./SHAVEN 3 (SHV3); FUNCTIONS IN: glycerophosphodiester phosphodiesterase activity, kinase activity; INVOLVED IN: in 8 processes; LOCATED IN: anchored to plasma membrane, plasma …	[11.9.3.3] lipid metabolism.lipid degradation.lysophospholipases.glycerophosphodiester phosphodiesterase
GSBRNA2T00149500001	BnaA01g16070D	chrA01	8227778	8237311	AT4G27010.2			2.56	3.746	0.677775	-0.561122	Down	0.00423856	0.000257539	INVOLVED IN: biological_process unknown; LOCATED IN: cellular_component unknown; EXPRESSED IN: 20 plant structures; EXPRESSED DURING: 10 growth stages; CONTAINS InterPro DOMAIN/s: Ribosome 60S biogenesis N-terminal (InterPro:IPR021714); BEST Arabidopsis thaliana protein match is: unknown protein (TAIR:AT1G72270.1); Has 312 Blast hits to 226 proteins in 103 species: Archae - 0; Bacteria - 2; Metaz…	[35.2.1001] not assigned.unknown
GSBRNA2T00149492001	BnaA01g16150D	chrA01	8257158	8260004	AT4G27110.1			0.33	0	8.89573	3.15311	Up	0.000196901	7.20363e-06	COBRA-like protein 11 precursor/COBRA-like protein 11 precursor (COBL11); CONTAINS InterPro DOMAIN/s: Glycosyl-phosphatidyl inositol-anchored, plant (InterPro:IPR006918); BEST Arabidopsis thaliana protein match is: COBRA-like protein 10 precursor (TAIR:AT3G20580.1); Has 30201 Blast hits to 17322 proteins in 780 species: Archae - 12; Bacteria - 1396; Metazoa - 17338; Fungi - 3422; Plants - 5037; V…	[10.2.2] cell wall.cellulose synthesis.COBRA
GSBRNA2T00149436001	BnaA01g16530D	chrA01	8561352	8562486	AT4G27520.1			28.55	43.023	0.663244	-0.592388	Down	0.000785897	3.5193e-05	early nodulin-like protein 2/early nodulin-like protein 2 (ENODL2); FUNCTIONS IN: electron carrier activity, copper ion binding; LOCATED IN: in 6 components; EXPRESSED IN: 24 plant structures; EXPRESSED DURING: 13 growth stages; CONTAINS InterPro DOMAIN/s: Plastocyanin-like (InterPro:IPR003245), Cupredoxin (InterPro:IPR008972); BEST Arabidopsis thaliana protein match is: early nodulin-like protei…	[26.19] misc.plastocyanin-like
GSBRNA2T00149423001	BnaA01g16610D	chrA01	8594797	8597020	AT4G27610.3			0.216	2.68	0.189692	-2.39827	Down	0.0231597	0.00205161	unknown protein; FUNCTIONS IN: molecular_function unknown; INVOLVED IN: biological_process unknown; LOCATED IN: cellular_component unknown; BEST Arabidopsis thaliana protein match is: unknown protein (TAIR:AT4G27620.2); Has 1304 Blast hits to 1173 proteins in 200 species: Archae - 14; Bacteria - 115; Metazoa - 628; Fungi - 104; Plants - 95; Viruses - 8; Other Eukaryotes - 340 (source: NCBI BLink)…	[35.2.1001] not assigned.unknown
GSBRNA2T00149410001	BnaA01g16700D	chrA01	8712117	8714496	AT4G27860.2			0.363	0	6.8524	2.77661	Up	0.0428076	0.00449489	vacuolar iron transporter (VIT) family protein/vacuolar iron transporter (VIT) family protein; FUNCTIONS IN: molecular_function unknown; INVOLVED IN: biological_process unknown; LOCATED IN: integral to membrane; EXPRESSED IN: embryo, hypocotyl, root, pedicel, leaf; EXPRESSED DURING: LP.04 four leaves visible, 4 anthesis, C globular stage; CONTAINS InterPro DOMAIN/s: Protein of unknown function DU…	[35.1.1023] not assigned.no ontology
GSBRNA2T00149409001	BnaA01g16710D	chrA01	8718374	8722400	AT4G27870.1			10.77	6.363	1.70481	0.769612	Up	0.000576331	2.45353e-05	Vacuolar iron transporter (VIT) family protein/Vacuolar iron transporter (VIT) family protein; FUNCTIONS IN: molecular_function unknown; INVOLVED IN: biological_process unknown; LOCATED IN: integral to membrane, membrane; EXPRESSED IN: leaf; CONTAINS InterPro DOMAIN/s: Protein of unknown function DUF125, transmembrane (InterPro:IPR008217); BEST Arabidopsis thaliana protein match is: vacuolar iron…	[35.1.1023] not assigned.no ontology
GSBRNA2T00149399001	BnaA01g16780D	chrA01	8780941	8786012	AT4G27970.1			192.736	291.3	0.663737	-0.591316	Down	1.92262e-05	5.17501e-07	SLAC1 homologue 2/Encodes a protein with ten predicted transmembrane helices. The SLAH2 protein has similarity to the SLAC1 protein involved in ion homeostasis in guard cells. But, it is not expressed in guard cells and cannot complement a slac1-2 mutant suggesting that it performs a different function. SLAH2:GFP localizes to the plasma membrane./SLAC1 homologue 2 (SLAH2); FUNCTIONS IN: transport…	[34.9] transport.metabolite transporters at the mitochondrial membrane
GSBRNA2T00149388001	BnaA01g16870D	chrA01	8814684	8817373	AT4G28070.2			5.433	9.876	0.560834	-0.834354	Down	0.003032	0.000172153	AFG1-like ATPase family protein/AFG1-like ATPase family protein; FUNCTIONS IN: ATPase activity, ATP binding; INVOLVED IN: biological_process unknown; LOCATED IN: cellular_component unknown; CONTAINS InterPro DOMAIN/s: ATPase, AFG1-like (InterPro:IPR005654); BEST Arabidopsis thaliana protein match is: AFG1-like ATPase family protein (TAIR:AT4G30490.1); Has 35333 Blast hits to 34131 proteins in 244…	[35.1.1023] not assigned.no ontology
GSBRNA2T00149374001	BnaA01g16970D	chrA01	8853620	8855243	AT4G28190.1			10.08	19.903	0.520694	-0.941493	Down	0.0403695	0.00416265	Developmental regulator, ULTRAPETALA/Encodes a novel Cys-rich protein with a B-box like domain that acts as a negative regulator of meristem cell accumulation in inflorescence and floral meristems as loss-of-function ult1 mutations cause inflorescence meristem enlargement, the production of extra flowers and floral organs, and a decrease in floral meristem determinacy. Acts opposite to CLF which …	[33.99] development.unspecified
GSBRNA2T00149358001	BnaA01g17050D	chrA01	8918955	8920967	AT4G28300.2			2.18	6.036	0.374351	-1.41754	Down	0.0124832	0.000951702	Protein of unknown function (DUF1421)/Encodes a protein with 13.6% proline amino acids that is predicted to localize to the cell wall./Protein of unknown function (DUF1421); CONTAINS InterPro DOMAIN/s: Protein of unknown function DUF1421 (InterPro:IPR010820); BEST Arabidopsis thaliana protein match is: Protein of unknown function (DUF1421) (TAIR:AT5G14540.1); Has 35333 Blast hits to 34131 protein…	[10.5.4] cell wall.cell wall proteins.HRGP
BGI_novel_G000093	/	ChrA01	8921353	8924187	AT3G03600.1			1.956	6.583	0.318864	-1.64899	Down	0.000217339	8.06024e-06	protein_coding;ribosomal protein S2;Structural component of the mitochondrial ribosome small subunit;ribosomal protein S2;(source:Araport11)	[20.1.3.1] stress.biotic.signalling.MLO-like
GSBRNA2T00149352001	BnaA01g17070D	chrA01	8937379	8938188	AT4G28330.1			0.253	2.35	0.180613	-2.46903	Down	5.47701e-06	1.27357e-07	unknown protein; BEST Arabidopsis thaliana protein match is: unknown protein (TAIR:AT4G28340.1); Has 48 Blast hits to 48 proteins in 10 species: Archae - 0; Bacteria - 0; Metazoa - 0; Fungi - 0; Plants - 48; Viruses - 0; Other Eukaryotes - 0 (source: NCBI BLink).//	[35.2.1001] not assigned.unknown
GSBRNA2T00051724001	BnaA01g17130D	chrA01	9003461	9006570	AT4G16650.1			14.166	19.56	0.722269	-0.469392	Down	0.00210646	0.000112053	O-fucosyltransferase family protein/O-fucosyltransferase family protein; CONTAINS InterPro DOMAIN/s: GDP-fucose protein O-fucosyltransferase (InterPro:IPR019378); BEST Arabidopsis thaliana protein match is: O-fucosyltransferase family protein (TAIR:AT1G76270.1); Has 30201 Blast hits to 17322 proteins in 780 species: Archae - 12; Bacteria - 1396; Metazoa - 17338; Fungi - 3422; Plants - 5037; Virus…	[35.2.1001] not assigned.unknown
GSBRNA2T00051714001	BnaA01g17190D	chrA01	9039519	9040730	AT2G03020.2			9.166	3.653	2.39604	1.26065	Up	0.0168415	0.0013794	Heat shock protein HSP20/alpha crystallin family/Heat shock protein HSP20/alpha crystallin family; FUNCTIONS IN: aspartic-type endopeptidase activity; INVOLVED IN: proteolysis; LOCATED IN: cellular_component unknown; CONTAINS InterPro DOMAIN/s: Heat shock protein Hsp20 (InterPro:IPR002068), Small heat shock protein, predicted, plant (InterPro:IPR016952), Peptidase A1 (InterPro:IPR001461), HSP20-l…	[20.2.1] stress.abiotic.heat
BGI_novel_G000096	/	ChrA01	9100407	9101577	AT1G53250.1			2.633	0.166	10.198	3.35021	Up	0.00863007	0.000607073	protein_coding;NULL;NULL;histone-lysine N-methyltransferase, H3 lysine-79 specific-like protein;(source:Araport11)	[17.1.3] hormone metabolism.abscisic acid.induced-regulated-responsive-activated
GSBRNA2T00051684001	BnaA01g17400D	chrA01	9184301	9185475	AT4G16442.1			15.766	3.256	4.64235	2.21485	Up	0.00173651	8.93843e-05	Uncharacterised protein family (UPF0497)/Uncharacterised protein family (UPF0497); FUNCTIONS IN: molecular_function unknown; INVOLVED IN: biological_process unknown; LOCATED IN: endomembrane system; EXPRESSED IN: 21 plant structures; EXPRESSED DURING: 13 growth stages; CONTAINS InterPro DOMAIN/s: Uncharacterised protein family UPF0497, trans-membrane plant (InterPro:IPR006702), Uncharacterised pr…	[35.1.1023] not assigned.no ontology
GSBRNA2T00051683001	BnaA01g17410D	chrA01	9186564	9189149	AT4G16440.1			5.983	12.41	0.487953	-1.03519	Down	0.000148863	5.22625e-06	ferredoxin hydrogenases/Encodes a [FeFe]-hydrogenase-like protein named Gollum (for Growth in different Oxygen LeveLs in&#64258;Uences Morphogenesis). Heterologous expression of Gollum in E. coli indicates that it probably contains two [Fe-S] clusters with different magnetic properties. Sequence alignment analysis indicates that these two clusters would be topologically equivalent to the mesial a…	[33.99] development.unspecified
GSBRNA2T00051664001	BnaA01g17560D	chrA01	9282575	9284696	AT3G17000.1			9.7	3.913	2.39739	1.26146	Up	0.0204105	0.00174855	ubiquitin-conjugating enzyme 32/ubiquitin-conjugating enzyme 32 (UBC32); CONTAINS InterPro DOMAIN/s: Ubiquitin-conjugating enzyme/RWD-like (InterPro:IPR016135), Ubiquitin-conjugating enzyme, E2 (InterPro:IPR000608); BEST Arabidopsis thaliana protein match is: ubiquitin-conjugating enzyme 34 (TAIR:AT1G17280.2); Has 7916 Blast hits to 7914 proteins in 379 species: Archae - 0; Bacteria - 0; Metazoa …	[29.5.11.3] protein.degradation.ubiquitin.E2
GSBRNA2T00051655001	BnaA01g17630D	chrA01	9310054	9313391	AT4G16155.1			37.546	27	1.38255	0.467328	Up	0.000665577	2.89158e-05	dihydrolipoyl dehydrogenases/dihydrolipoyl dehydrogenases; FUNCTIONS IN: dihydrolipoyl dehydrogenase activity; INVOLVED IN: oxidation reduction, cell redox homeostasis; LOCATED IN: chloroplast, chloroplast envelope; EXPRESSED IN: 23 plant structures; EXPRESSED DURING: 14 growth stages; CONTAINS InterPro DOMAIN/s: FAD-dependent pyridine nucleotide-disulphide oxidoreductase (InterPro:IPR013027), Py…	[11.1.31] lipid metabolism.FA synthesis and FA elongation.pyruvate DH
GSBRNA2T00051649001	BnaA01g17670D	chrA01	9364823	9366704	AT4G16144.1			1.063	4.476	0.277708	-1.84836	Down	0.0183086	0.00152733	associated molecule with the SH3 domain of STAM 3/Encodes AMSH3, a deubiquitinating enzyme that hydrolyzes K48- and K63-linked ubiquitin chains in vitro. Required for intracellular trafficking and vacuole biogenesis./associated molecule with the SH3 domain of STAM 3 (AMSH3); CONTAINS InterPro DOMAIN/s: Mov34/MPN/PAD-1 (InterPro:IPR000555); BEST Arabidopsis thaliana protein match is: associated mo…	[35.2.1001] not assigned.unknown
GSBRNA2T00051645001	BnaA01g17700D	chrA01	9380084	9381321	AT4G16141.1			76.713	32.003	2.41357	1.27117	Up	0.0256697	0.00232704	GATA type zinc finger transcription factor family protein/GATA type zinc finger transcription factor family protein; FUNCTIONS IN: sequence-specific DNA binding, zinc ion binding, sequence-specific DNA binding transcription factor activity; INVOLVED IN: regulation of transcription, DNA-dependent; CONTAINS InterPro DOMAIN/s: Zinc finger, NHR/GATA-type (InterPro:IPR013088), Zinc finger, GATA-type (…	[35.2.1001] not assigned.unknown
GSBRNA2T00075758001	BnaA01g17770D	chrA01	9427770	9429208	AT4G17280.1			0.786	4.043	0.215262	-2.21583	Down	0.00930153	0.000664105	Auxin-responsive family protein/Auxin-responsive family protein; CONTAINS InterPro DOMAIN/s: Cytochrome b561, eukaryote (InterPro:IPR004877), Uncharacterised conserved protein UCP037471 (InterPro:IPR017214), Protein of unknown function DUF568, DOMON-like (InterPro:IPR007613), DOMON related (InterPro:IPR005018), Cytochrome b561/ferric reductase transmembrane (InterPro:IPR006593); BEST Arabidopsis …	[17.2.3] hormone metabolism.auxin.induced-regulated-responsive-activated
GSBRNA2T00075757001	BnaA01g17780D	chrA01	9429310	9430612	AT4G17270.1			6.696	17.203	0.396033	-1.33631	Down	0.00171512	8.80408e-05	Mo25 family protein/Mo25 family protein; FUNCTIONS IN: binding; INVOLVED IN: biological_process unknown; LOCATED IN: plasma membrane; EXPRESSED IN: 22 plant structures; EXPRESSED DURING: 13 growth stages; CONTAINS InterPro DOMAIN/s: Mo25-like (InterPro:IPR013878), Armadillo-type fold (InterPro:IPR016024); BEST Arabidopsis thaliana protein match is: Mo25 family protein (TAIR:AT5G47540.1); Has 574 …	[35.1.1023] not assigned.no ontology
GSBRNA2T00075725001	BnaA01g18060D	chrA01	9548594	9552958	AT4G16970.1			7.146	4.236	1.66908	0.73905	Up	0.000369605	1.47944e-05	Protein kinase superfamily protein/Protein kinase superfamily protein; FUNCTIONS IN: protein serine/threonine kinase activity, protein kinase activity, kinase activity, ATP binding; INVOLVED IN: protein amino acid phosphorylation; LOCATED IN: cellular_component unknown; EXPRESSED IN: 9 plant structures; EXPRESSED DURING: 4 anthesis, F mature embryo stage, petal differentiation and expansion stage…	[29.4] protein.postranslational modification
GSBRNA2T00021254001	BnaA01g18270D	chrA01	9793622	9795791	AT4G15910.1			5.853	17.913	0.352311	-1.50508	Down	0.0166369	0.00135859	drought-induced 21/encodes a gene whose transcript level in root and leaves increases to progressive drought stress. The transcript level is also affected by changes of endogenous or exogenous abscisic acid level. It appears to be a member of plant-specific gene family that includes late embryo-abundant and zinc- IAA-induced proteins in other plants./drought-induced 21 (DI21); CONTAINS InterPro D…	[20.2.3] stress.abiotic.drought/salt
GSBRNA2T00021280001	BnaA01g18480D	chrA01	9998795	10003622	AT3G21540.1			10.616	16.993	0.625986	-0.675798	Down	2.83091e-08	3.72746e-10	transducin family protein / WD-40 repeat family protein/transducin family protein / WD-40 repeat family protein; FUNCTIONS IN: nucleotide binding; LOCATED IN: nucleolus, heterotrimeric G-protein complex; EXPRESSED IN: 20 plant structures; EXPRESSED DURING: 10 growth stages; CONTAINS InterPro DOMAIN/s: WD40 repeat 2 (InterPro:IPR019782), WD40 repeat, conserved site (InterPro:IPR019775), WD40 repea…	[29.2.2.3.4] protein.synthesis.ribosome biogenesis.Pre-rRNA processing and modifications.WD-repeat proteins
GSBRNA2T00021319001	BnaA01g18740D	chrA01	10229860	10230735	AT4G15160.2			31.313	66.496	0.476403	-1.06974	Down	0.000242355	9.153e-06	Bifunctional inhibitor/lipid-transfer protein/seed storage 2S albumin superfamily protein/Bifunctional inhibitor/lipid-transfer protein/seed storage 2S albumin superfamily protein; FUNCTIONS IN: lipid binding; INVOLVED IN: lipid transport; LOCATED IN: endomembrane system; EXPRESSED IN: 18 plant structures; EXPRESSED DURING: 9 growth stages; CONTAINS InterPro DOMAIN/s: Bifunctional inhibitor/plant…	[26.21] misc.protease inhibitor/seed storage/lipid transfer protein (LTP) family protein
GSBRNA2T00043575001	BnaA01g19270D	chrA01	10817942	10820161	AT4G14500.1			2.6	4.733	0.5639	-0.82649	Down	0.034632	0.00341355	Polyketide cyclase/dehydrase and lipid transport superfamily protein/Polyketide cyclase/dehydrase and lipid transport superfamily protein; CONTAINS InterPro DOMAIN/s: Lipid-binding START (InterPro:IPR002913); BEST Arabidopsis thaliana protein match is: Polyketide cyclase/dehydrase and lipid transport superfamily protein (TAIR:AT3G23080.1); Has 30201 Blast hits to 17322 proteins in 780 species: Ar…	[35.1.1023] not assigned.no ontology
GSBRNA2T00054036001	BnaA01g19330D	chrA01	10864735	10868835	AT3G51620.2			11.746	15.303	0.765524	-0.385481	Down	0.0280528	0.00260671	PAP/OAS1 substrate-binding domain superfamily/PAP/OAS1 substrate-binding domain superfamily; BEST Arabidopsis thaliana protein match is: nucleotidyltransferases (TAIR:AT3G61690.1); Has 386 Blast hits to 356 proteins in 104 species: Archae - 0; Bacteria - 4; Metazoa - 102; Fungi - 40; Plants - 181; Viruses - 0; Other Eukaryotes - 59 (source: NCBI BLink)./	[35.2.1001] not assigned.unknown
GSBRNA2T00054041001	BnaA01g19380D	chrA01	10896505	10899186	AT3G51550.1			2.193	6.623	0.27792	-1.84726	Down	0.0194041	0.00164214	Malectin/receptor-like protein kinase family protein/Encodes a synergid-expressed, plasma-membrane localized receptor-like kinase that accumulates asymetrically in the synergid membrnane at the filiform apparatus and mediates male-female gametophyte interactions during pollen tube reception. Also involved in powdery mildew infection./FERONIA (FER); FUNCTIONS IN: protein kinase activity, kinase ac…	[30.2.16] signalling.receptor kinases.Catharanthus roseus-like RLK1
GSBRNA2T00054044001	BnaA01g19410D	chrA01	10905052	10905817	AT3G51500.1			28.886	14.47	1.94864	0.96247	Up	1.25053e-08	1.51003e-10	unknown protein; FUNCTIONS IN: molecular_function unknown; INVOLVED IN: biological_process unknown; LOCATED IN: chloroplast; EXPRESSED IN: 22 plant structures; EXPRESSED DURING: 13 growth stages; Has 23 Blast hits to 23 proteins in 10 species: Archae - 0; Bacteria - 0; Metazoa - 0; Fungi - 0; Plants - 23; Viruses - 0; Other Eukaryotes - 0 (source: NCBI BLink).//	[35.2.1001] not assigned.unknown
GSBRNA2T00138512001	BnaA01g20350D	chrA01	12191970	12194243	AT3G48080.1			0.66	0.07	4.78443	2.25835	Up	0.0257596	0.00233553	alpha/beta-Hydrolases superfamily protein/alpha/beta-Hydrolases superfamily protein; FUNCTIONS IN: lipase activity, triglyceride lipase activity, signal transducer activity; INVOLVED IN: lipid metabolic process; LOCATED IN: cellular_component unknown; EXPRESSED IN: 19 plant structures; EXPRESSED DURING: 12 growth stages; CONTAINS InterPro DOMAIN/s: Lipase, class 3 (InterPro:IPR002921); BEST Arabi…	[20.1.1001] stress.biotic
GSBRNA2T00138515001	BnaA01g20370D	chrA01	12204773	12206945	AT3G47990.1			7.94	12.836	0.621133	-0.687026	Down	4.15299e-05	1.22489e-06	SUGAR-INSENSITIVE 3/SUGAR-INSENSITIVE 3 (SIS3); FUNCTIONS IN: ubiquitin-protein ligase activity, zinc ion binding; INVOLVED IN: sugar mediated signaling pathway; LOCATED IN: endomembrane system; EXPRESSED IN: 23 plant structures; EXPRESSED DURING: 13 growth stages; CONTAINS InterPro DOMAIN/s: Zinc finger, RING-type (InterPro:IPR001841), Zinc finger, C3HC4 RING-type (InterPro:IPR018957); BEST Arab…	[29.5.11.4.2] protein.degradation.ubiquitin.E3.RING
GSBRNA2T00138520001	BnaA01g20380D	chrA01	12242976	12244934	AT3G48560.1			25.39	18.763	1.34359	0.426094	Up	0.00180991	9.40223e-05	chlorsulfuron/imidazolinone resistant 1/Catalyzes the formation of acetolactate from pyruvate, the first step in valine and isoleucine biosynthesis. Requires FAD, thiamine pyrophosphate and Mg. Inhibited by the sulphonylurea herbicide, chlorsulphuron, and the imidazolinone herbicide, imazapyr. The obtained crystal structure of acetohydroxyacid synthase AHAS, EC 2.2.1.6)in complex with herbicides …	[13.1.4.1.1] amino acid metabolism.synthesis.branched chain group.common.acetolactate synthase
GSBRNA2T00138546001	BnaA01g20560D	chrA01	12446014	12447219	AT4G12730.1			14.3	7.95	1.7779	0.830171	Up	6.80521e-06	1.61987e-07	FASCICLIN-like arabinogalactan 2/AF333971 Arabidopsis thaliana fasciclin-like arabinogalactan-protein 2 (Fla2) mRNA, complete cds/FASCICLIN-like arabinogalactan 2 (FLA2); INVOLVED IN: response to cyclopentenone; LOCATED IN: anchored to plasma membrane, plasma membrane, anchored to membrane, membrane; EXPRESSED IN: 25 plant structures; EXPRESSED DURING: 13 growth stages; CONTAINS InterPro DOMAIN/s…	[10.5.1.1] cell wall.cell wall proteins.AGPs.AGP
GSBRNA2T00138560001	BnaA01g20690D	chrA01	12541630	12544381	AT3G49180.1			10.823	17.163	0.632047	-0.661895	Down	0.00581798	0.000376217	Transducin/WD40 repeat-like superfamily protein/ROOT INITIATION DEFECTIVE 3 (RID3); CONTAINS InterPro DOMAIN/s: WD40 repeat 2 (InterPro:IPR019782), WD40 repeat, conserved site (InterPro:IPR019775), WD40 repeat (InterPro:IPR001680), G-protein beta WD-40 repeat, region (InterPro:IPR020472), WD40 repeat-like-containing domain (InterPro:IPR011046), WD40-repeat-containing domain (InterPro:IPR017986), …	[30.5] signalling.G-proteins
GSBRNA2T00138592001	BnaA01g20900D	chrA01	12802366	12804410	AT3G49720.2			28.26	46.036	0.606981	-0.720276	Down	0.00503828	0.000316486	unknown protein; FUNCTIONS IN: molecular_function unknown; INVOLVED IN: biological_process unknown; LOCATED IN: chloroplast thylakoid membrane, Golgi apparatus, plasma membrane, membrane; EXPRESSED IN: 25 plant structures; EXPRESSED DURING: 15 growth stages; BEST Arabidopsis thaliana protein match is: unknown protein (TAIR:AT5G65810.1); Has 64 Blast hits to 64 proteins in 11 species: Archae - 0; …	[35.2.1001] not assigned.unknown
GSBRNA2T00138601001	BnaA01g20950D	chrA01	12852819	12854007	AT3G49780.1			3.363	17.953	0.231949	-2.10812	Down	0.00432716	0.000264646	phytosulfokine 4 precursor/Phytosulfokine 3 precursor, coding for a unique plant peptide growth factor. Plants overexpressing this gene (under a 35S promoter), develop normal cotyledons and hypocotyls but their growth, in particular that of their roots, was faster than that of wildtype./phytosulfokine 4 precursor (PSK4); FUNCTIONS IN: growth factor activity; INVOLVED IN: cell proliferation, cell …	[33.99] development.unspecified
GSBRNA2T00138604001	BnaA01g20970D	chrA01	12883682	12885526	AT3G49800.1			16.633	25.35	0.654395	-0.611766	Down	1.63056e-05	4.29392e-07	BSD domain-containing protein/BSD domain-containing protein; FUNCTIONS IN: molecular_function unknown; INVOLVED IN: biological_process unknown; LOCATED IN: cellular_component unknown; EXPRESSED IN: cultured cell; CONTAINS InterPro DOMAIN/s: BSD (InterPro:IPR005607); BEST Arabidopsis thaliana protein match is: BSD domain-containing protein (TAIR:AT5G65910.1); Has 225 Blast hits to 208 proteins in …	[35.1.8] not assigned.no ontology.BSD domain-containing protein
GSBRNA2T00138629001	BnaA01g21170D	chrA01	13017030	13019640	AT3G50230.1			8.89	5.593	1.56777	0.648717	Up	0.0291202	0.00273187	Leucine-rich repeat protein kinase family protein/Leucine-rich repeat protein kinase family protein; FUNCTIONS IN: protein serine/threonine kinase activity, kinase activity, ATP binding; INVOLVED IN: transmembrane receptor protein tyrosine kinase signaling pathway, protein amino acid phosphorylation; LOCATED IN: endomembrane system; EXPRESSED IN: shoot apex, embryo, flower, cultured cell, seed; E…	[30.2.3] signalling.receptor kinases.leucine rich repeat III
GSBRNA2T00138632001	BnaA01g21180D	chrA01	13027058	13028486	AT3G50270.1			2.66	0.74	3.17546	1.66696	Up	0.0147513	0.0011724	HXXXD-type acyl-transferase family protein/HXXXD-type acyl-transferase family protein; FUNCTIONS IN: transferase activity, transferring acyl groups other than amino-acyl groups, transferase activity; INVOLVED IN: biological_process unknown; EXPRESSED IN: 19 plant structures; EXPRESSED DURING: 13 growth stages; CONTAINS InterPro DOMAIN/s: Transferase (InterPro:IPR003480); BEST Arabidopsis thaliana…	[16.2] secondary metabolism.phenylpropanoids
GSBRNA2T00080359001	BnaA01g21850D	chrA01	14142369	14146362	AT1G58520.1	qONPO.A01-1		1.756	0.143	9.30759	3.21841	Up	0.0313121	0.00300668	lipases;hydrolases, acting on ester bonds/RXW8; LOCATED IN: endomembrane system, membrane; CONTAINS InterPro DOMAIN/s: Protein of unknown function DUF221 (InterPro:IPR003864); BEST Arabidopsis thaliana protein match is: Early-responsive to dehydration stress protein (ERD4) (TAIR:AT1G10090.1); Has 30201 Blast hits to 17322 proteins in 780 species: Archae - 12; Bacteria - 1396; Metazoa - 17338; Fun…	[35.2.1001] not assigned.unknown
GSBRNA2T00026789001	BnaA01g21980D	chrA01	14321193	14329862	AT1G59820.1	qONPO.A01-1		2.59	4.336	0.614183	-0.703259	Down	0.0110774	0.000822062	aminophospholipid ATPase 3/Encodes a phospholipid translocase. Involved in secretory vesicle formation from trans-Golgi in peripheral columella cells at the root tip. Mutants have short primary roots and grow slower./aminophospholipid ATPase 3 (ALA3); FUNCTIONS IN: phospholipid transporter activity, ATPase activity, coupled to transmembrane movement of ions, phosphorylative mechanism; INVOLVED IN…	[34.1] transport.p- and v-ATPases
GSBRNA2T00026797001	BnaA01g22030D	chrA01	14359436	14365084	AT1G59890.4	qONPO.A01-1		4.116	6.203	0.663845	-0.591082	Down	0.0469587	0.00506407	SIN3-like 5/SIN3-like 5 (SNL5); FUNCTIONS IN: molecular_function unknown; INVOLVED IN: regulation of transcription, DNA-dependent; LOCATED IN: nucleus; EXPRESSED IN: 24 plant structures; EXPRESSED DURING: 15 growth stages; CONTAINS InterPro DOMAIN/s: Histone deacetylase interacting (InterPro:IPR013194), Paired amphipathic helix (InterPro:IPR003822); BEST Arabidopsis thaliana protein match is: SIN…	[27.3.67] RNA.regulation of transcription.putative transcription regulator
GSBRNA2T00026833001	BnaA01g22280D	chrA01	14634084	14635064	AT1G60280.1	qONPO.A01-1		0.743	0	7.40908	2.88929	Up	7.17201e-05	2.27655e-06	NAC domain containing protein 23/NAC domain containing protein 23 (NAC023); CONTAINS InterPro DOMAIN/s: No apical meristem (NAM) protein (InterPro:IPR003441); BEST Arabidopsis thaliana protein match is: NAC domain containing protein 24 (TAIR:AT1G60350.1); Has 1617 Blast hits to 1595 proteins in 68 species: Archae - 0; Bacteria - 0; Metazoa - 0; Fungi - 0; Plants - 1617; Viruses - 0; Other Eukaryo…	[33.99] development.unspecified
GSBRNA2T00026836001	BnaA01g22310D	chrA01	14653304	14655628	AT1G60420.1	qONPO.A01-1		17.793	12.896	1.37087	0.45509	Up	0.0157336	0.00126646	DC1 domain-containing protein/Reduce transmission through pollen./DC1 domain-containing protein; FUNCTIONS IN: oxidoreductase activity, antioxidant activity; INVOLVED IN: response to cadmium ion, pollen tube growth, pollen tube guidance; LOCATED IN: cellular_component unknown; EXPRESSED IN: 25 plant structures; EXPRESSED DURING: 15 growth stages; CONTAINS InterPro DOMAIN/s: Thioredoxin fold (Inte…	[35.1.26] not assigned.no ontology.DC1 domain containing protein
GSBRNA2T00026863001	BnaA01g22500D	chrA01	14849829	14851375	AT1G60640.5	qONPO.A01-1		12.253	21.44	0.608888	-0.715751	Down	1.02253e-13	5.13591e-16	unknown protein; FUNCTIONS IN: molecular_function unknown; INVOLVED IN: biological_process unknown; LOCATED IN: cellular_component unknown.//	[35.2.1001] not assigned.unknown
GSBRNA2T00066295001	BnaC06g30310D	chrC06	31073677	31076425	AT1G68640.1		PAN	1.446	5.456	0.288057	-1.79557	Down	0.0420135	0.00437967	bZIP transcription factor family protein/Encodes bZIP-transcription factor. Mutant plants have extra floral organs. PAN is essential for AG activation in early flowers of short-day-grown plants./PERIANTHIA (PAN); CONTAINS InterPro DOMAIN/s: Basic-leucine zipper (bZIP) transcription factor (InterPro:IPR004827), bZIP transcription factor, bZIP-1 (InterPro:IPR011616); BEST Arabidopsis thaliana prote…	[27.3.35] RNA.regulation of transcription.bZIP transcription factor family
GSBRNA2T00083402001	BnaA01g23170D	chrA01	15560552	15562401	AT1G60960.1	qONPO.A01-1		27.47	15.76	1.72417	0.785898	Up	0.0476561	0.00516377	iron regulated transporter 3/Encodes a plasma membrane localized zinc/iron transporter./iron regulated transporter 3 (IRT3); FUNCTIONS IN: cation transmembrane transporter activity, zinc ion transmembrane transporter activity, metal ion transmembrane transporter activity, iron ion transmembrane transporter activity; INVOLVED IN: cation transport, zinc ion transport, response to nematode, iron ion…	[34.12] transport.metal
GSBRNA2T00002588001	BnaA01g23560D	chrA01	15914219	15916171	AT3G23710.1	qONPO.A01-1		23.46	16.48	1.413	0.498761	Up	0.0174124	0.00143601	Tic22-like family protein/Tic22-like family protein; LOCATED IN: chloroplast, chloroplast inner membrane; EXPRESSED IN: 23 plant structures; EXPRESSED DURING: 14 growth stages; CONTAINS InterPro DOMAIN/s: Tic22-like (InterPro:IPR007378); BEST Arabidopsis thaliana protein match is: Tic22-like family protein (TAIR:AT4G33350.1); Has 104 Blast hits to 104 proteins in 42 species: Archae - 0; Bacteria …	[29.3.3] protein.targeting.chloroplast
GSBRNA2T00002609001	BnaA01g23660D	chrA01	16094117	16096020	AT3G23620.1	qONPO.A01-1		22.773	35.09	0.652031	-0.616987	Down	0.000222503	8.29749e-06	Ribosomal RNA processing Brix domain protein/Ribosomal RNA processing Brix domain protein; FUNCTIONS IN: molecular_function unknown; INVOLVED IN: biological_process unknown; LOCATED IN: nucleolus; EXPRESSED IN: 23 plant structures; EXPRESSED DURING: 13 growth stages; CONTAINS InterPro DOMAIN/s: Brix domain (InterPro:IPR007109); Has 435 Blast hits to 425 proteins in 212 species: Archae - 0; Bacter…	[29.2.2.50] protein.synthesis.ribosome biogenesis.BRIX
GSBRNA2T00058567001	BnaA01g23900D	chrA01	16332044	16335802	AT3G23280.2	qONPO.A01-1		4.256	0.696	5.62153	2.49096	Up	3.08312e-54	4.35659e-58	XB3 ortholog 5 in Arabidopsis thaliana/Encodes a ubiquitin ligase that is a novel player in ethylene signaling involved in negatively regulating apical hook curvature, with alternative splicing controlling dual targeting to the nuclear and cytoplasmic compartments./XB3 ortholog 5 in Arabidopsis thaliana (XBAT35); FUNCTIONS IN: zinc ion binding; EXPRESSED IN: 23 plant structures; EXPRESSED DURING:…	[31.1] cell.organisation
GSBRNA2T00058547001	BnaA01g24020D	chrA01	16462369	16463791	AT3G23210.1	qONPO.A01-1		5.556	0.556	4.66234	2.22105	Up	0.00254435	0.000140249	basic helix-loop-helix (bHLH) DNA-binding superfamily protein/basic Helix-Loop-Helix 34 (bHLH34); FUNCTIONS IN: DNA binding, sequence-specific DNA binding transcription factor activity; INVOLVED IN: regulation of transcription; LOCATED IN: nucleus; EXPRESSED IN: 24 plant structures; EXPRESSED DURING: 15 growth stages; CONTAINS InterPro DOMAIN/s: Helix-loop-helix DNA-binding domain (InterPro:IPR00…	[27.3.6] RNA.regulation of transcription.bHLH,Basic Helix-Loop-Helix family
GSBRNA2T00058510001	BnaA01g24310D	chrA01	16695042	16696813	AT3G55760.3	qONPO.A01-1		2.716	7.336	0.383114	-1.38415	Down	0.000420393	1.71244e-05	unknown protein; EXPRESSED IN: 16 plant structures; EXPRESSED DURING: 10 growth stages; BEST Arabidopsis thaliana protein match is: unknown protein (TAIR:AT1G42430.2).//	[35.2.1001] not assigned.unknown
GSBRNA2T00056225001	BnaA01g24440D	chrA01	16799537	16800916	AT3G22840.1	qONPO.A01-1		102.643	174.033	0.599689	-0.737713	Down	4.72466e-05	1.41535e-06	Chlorophyll A-B binding family protein/Encodes an early light-inducible protein./EARLY LIGHT-INDUCABLE PROTEIN (ELIP1); BEST Arabidopsis thaliana protein match is: Chlorophyll A-B binding family protein (TAIR:AT4G14690.1); Has 319 Blast hits to 319 proteins in 50 species: Archae - 0; Bacteria - 5; Metazoa - 0; Fungi - 0; Plants - 259; Viruses - 0; Other Eukaryotes - 55 (source: NCBI BLink).	[30.11] signalling.light
GSBRNA2T00068009001	BnaA01g24890D	chrA01	17249280	17249970	AT3G22070.1	qONPO.A01-1		17.423	7.733	2.16533	1.11458	Up	4.04785e-07	7.11855e-09	proline-rich family protein/proline-rich family protein; FUNCTIONS IN: molecular_function unknown; INVOLVED IN: biological_process unknown; LOCATED IN: endomembrane system; EXPRESSED IN: shoot apex, inflorescence meristem, root, flower, seed; EXPRESSED DURING: petal differentiation and expansion stage, E expanded cotyledon stage; Has 95281 Blast hits to 41469 proteins in 1893 species: Archae - 29…	[35.1.42] not assigned.no ontology.proline rich family
GSBRNA2T00063792001	BnaA01g24990D	chrA01	17466750	17468391	AT3G21560.1	qONPO.A01-1		4.346	0.916	3.73075	1.89946	Up	2.70156e-13	1.44715e-15	UDP-Glycosyltransferase superfamily protein/Encodes a protein with sinapic acid:UDP-glucose glucosyltransferase activity. Mutants defective in this gene are hyper-fluorescent (which accumulate in their trichomes a compound that is likely to be 3',5'-dimethoxynaringenin chalcone or sinapoyltriacetic acid lactone, potential products of the concerted action of 4-coumarate CoA ligase and chalcone syn…	[26.2] misc.UDP glucosyl and glucoronyl transferases
GSBRNA2T00063813001	BnaA01g25130D	chrA01	17561493	17563308	AT1G20850.1	qONPO.A01-1		2.243	0.906	2.37391	1.24727	Up	0.00534205	0.000338724	xylem cysteine peptidase 2/xylem cysteine peptidase 2 (XCP2); FUNCTIONS IN: cysteine-type peptidase activity, peptidase activity; INVOLVED IN: proteolysis, developmental programmed cell death; LOCATED IN: cell wall; EXPRESSED IN: 23 plant structures; EXPRESSED DURING: 13 growth stages; CONTAINS InterPro DOMAIN/s: Peptidase C1A, papain (InterPro:IPR013128), Proteinase inhibitor I29, cathepsin prop…	[29.5.3] protein.degradation.cysteine protease
GSBRNA2T00063832001	BnaA01g25290D	chrA01	17700432	17701961	AT3G21200.1	qONPO.A01-1		29.066	19.816	1.45599	0.542003	Up	0.00620186	0.00040591	proton gradient regulation 7/proton gradient regulation 7 (PGR7); Has 162 Blast hits to 162 proteins in 45 species: Archae - 0; Bacteria - 40; Metazoa - 0; Fungi - 0; Plants - 91; Viruses - 0; Other Eukaryotes - 31 (source: NCBI BLink)./	[35.2.1001] not assigned.unknown
GSBRNA2T00063846001	BnaA01g25400D	chrA01	17766425	17767014	AT3G21055.1	qONPO.A01-1		35.45	16.113	2.13473	1.09406	Up	1.78155e-09	1.84e-11	photosystem II subunit T/Encodes photosystem II 5 kD protein subunit PSII-T. This is a nuclear-encoded gene (PsbTn) which also has a plastid-encoded paralog (PsbTc)./photosystem II subunit T (PSBTN); FUNCTIONS IN: molecular_function unknown; INVOLVED IN: biological_process unknown; LOCATED IN: chloroplast thylakoid lumen, chloroplast photosystem II, chloroplast; EXPRESSED IN: 21 plant structures;…	[1.1.1.2] PS.lightreaction.photosystem II.PSII polypeptide subunits
GSBRNA2T00011083001	BnaA01g25600D	chrA01	17861365	17862189	AT3G20670.1	qONPO.A01-1		779.996	423.106	1.84888	0.88665	Up	0.0358689	0.00357765	histone H2A 13/Encodes HTA13, a histone H2A protein./histone H2A 13 (HTA13); FUNCTIONS IN: DNA binding; INVOLVED IN: nucleosome assembly; LOCATED IN: nucleus, nucleosome; EXPRESSED IN: 28 plant structures; EXPRESSED DURING: 14 growth stages; CONTAINS InterPro DOMAIN/s: Histone H2A (InterPro:IPR002119), Histone-fold (InterPro:IPR009072), Histone core (InterPro:IPR007125); BEST Arabidopsis thaliana…	[28.1.3.2.1] DNA.synthesis/omatin structure.histone.core.H2A
GSBRNA2T00074403001	BnaA01g26020D	chrA01	18139594	18142276	AT3G19590.1	qONPO.A01-1		54.02	41.403	1.29839	0.376728	Up	0.0458803	0.00492294	Transducin/WD40 repeat-like superfamily protein/Encodes a protein that may have a role in the spindle assembly checkpoint./BUB (BUDDING UNINHIBITED BY BENZYMIDAZOL) 3.1 (BUB3.1); CONTAINS InterPro DOMAIN/s: WD40 repeat 2 (InterPro:IPR019782), WD40 repeat-like-containing domain (InterPro:IPR011046), WD40-repeat-containing domain (InterPro:IPR017986), WD40/YVTN repeat-like-containing domain (InterP…	[31.2] cell.division
GSBRNA2T00096066001	BnaA01g26130D	chrA01	18210006	18213995	AT3G19420.1	qONPO.A01-1		24.78	15.623	1.56244	0.643802	Up	0.0110264	0.000817853	PTEN 2/Encodes a phosphatase with low in vitro tyrosine phosphatase activity that is capable of dephosphorylating in vitro the 3'phosphate group of PI3P, PI(3,4)P2, and PI(3,5)P2 and may be an effector of lipid signaling./PTEN 2 (PEN2); FUNCTIONS IN: phosphatase activity, protein tyrosine phosphatase activity, protein tyrosine/serine/threonine phosphatase activity; INVOLVED IN: protein amino acid…	[29.4] protein.postranslational modification
GSBRNA2T00005568001	BnaA01g26550D	chrA01	18592042	18595009	AT3G18750.3	qONPO.A01-1		16.263	9.79	1.63453	0.708873	Up	0.0324727	0.00315005	with no lysine (K) kinase 6/Encodes a member of the WNK family (9 members in all) of protein kinases, the structural design of which is clearly distinct from those of other known protein kinases, such as receptor-like kinases and mitogen-activated protein kinases. Its transcription is under the control of circadian rhythms./with no lysine (K) kinase 6 (WNK6); CONTAINS InterPro DOMAIN/s: Protein k…	[29.4] protein.postranslational modification
GSBRNA2T00005544001	BnaA01g26720D	chrA01	18729255	18731163	AT3G18490.1	qONPO.A01-1		117.453	82.346	1.41598	0.501806	Up	2.04681e-05	5.54783e-07	Eukaryotic aspartyl protease family protein/Encodes ASPG1 (ASPARTIC PROTEASE IN GUARD CELL 1). Functions in drought avoidance through abscisic acid (ABA) signalling in guard cells./Eukaryotic aspartyl protease family protein; FUNCTIONS IN: aspartic-type endopeptidase activity; INVOLVED IN: proteolysis; EXPRESSED IN: 22 plant structures; EXPRESSED DURING: 14 growth stages; CONTAINS InterPro DOMAIN…	[27.3.99] RNA.regulation of transcription.unclassified
BGI_novel_G000196	/	ChrA01	18822282	18824065	AT4G02890.2	qONPO.A01-1		0.833	0	9.57428	3.25916	Up	0.00148459	7.44718e-05	protein_coding;Ubiquitin family protein;Polyubiquitin gene containing 4 ubiquitin repeats.;Ubiquitin family protein;(source:Araport11)	[30.9] signalling.lipids
GSBRNA2T00005520001	BnaA01g26860D	chrA01	18839174	18840981	AT3G18190.1			38.016	25.5	1.47416	0.559894	Up	1.43262e-06	2.90771e-08	TCP-1/cpn60 chaperonin family protein/TCP-1/cpn60 chaperonin family protein; FUNCTIONS IN: unfolded protein binding, ATP binding; INVOLVED IN: response to cadmium ion; EXPRESSED IN: 24 plant structures; EXPRESSED DURING: 15 growth stages; CONTAINS InterPro DOMAIN/s: Chaperonin Cpn60/TCP-1 (InterPro:IPR002423), Chaperone, tailless complex polypeptide 1 (InterPro:IPR017998), Chaperonin TCP-1, conse…	[29.6] protein.folding
GSBRNA2T00005508001	BnaA01g26980D	chrA01	18890494	18891869	AT3G18130.1			102.766	65.4	1.56443	0.645636	Up	0.0298551	0.0028242	receptor for activated C kinase 1C/Encodes a protein with similarity to mammalian RACKs. RACKs function to shuttle activated protein kinase C to different subcellular sites and may also function as a scaffold through physical interactions with other proteins. RACK1C has no phenotype on its own and probably acts redundantly with RACK1A and RACK1B./receptor for activated C kinase 1C (RACK1C_AT); FU…	[29.4] protein.postranslational modification
GSBRNA2T00005503001	BnaA01g27010D	chrA01	18901063	18907286	AT3G18070.1			2.153	0.536	3.59888	1.84755	Up	6.88012e-15	2.84587e-17	beta glucosidase 43/beta glucosidase 43 (BGLU43); FUNCTIONS IN: cation binding, hydrolase activity, hydrolyzing O-glycosyl compounds, catalytic activity; INVOLVED IN: carbohydrate metabolic process; LOCATED IN: cellular_component unknown; CONTAINS InterPro DOMAIN/s: Glycoside hydrolase, family 1 (InterPro:IPR001360), Glycoside hydrolase, catalytic core (InterPro:IPR017853), Glycoside hydrolase, s…	[26.3] misc.gluco-, galacto- and mannosidases
GSBRNA2T00005483001	BnaA01g27160D	chrA01	18966637	18970730	AT3G17900.1			10.633	6.4	1.64004	0.713731	Up	0.00541981	0.000344282	unknown protein; FUNCTIONS IN: molecular_function unknown; INVOLVED IN: biological_process unknown; LOCATED IN: cellular_component unknown; EXPRESSED IN: 23 plant structures; EXPRESSED DURING: 13 growth stages; Has 45 Blast hits to 44 proteins in 14 species: Archae - 0; Bacteria - 0; Metazoa - 2; Fungi - 2; Plants - 39; Viruses - 0; Other Eukaryotes - 2 (source: NCBI BLink).//	[35.2.1001] not assigned.unknown
GSBRNA2T00057602001	BnaA01g27300D	chrA01	19066635	19067740	AT3G17210.1			83.586	42.196	1.96026	0.971044	Up	0.000108917	3.64755e-06	heat stable protein 1/Encodes a heat stable protein with antimicrobial and antifungal activity./heat stable protein 1 (HS1); INVOLVED IN: defense response to fungus, defense response to bacterium; LOCATED IN: plasma membrane; EXPRESSED IN: 24 plant structures; EXPRESSED DURING: 13 growth stages; CONTAINS InterPro DOMAIN/s: Stress responsive alpha-beta barrel (InterPro:IPR013097), Dimeric alpha-be…	[20.1.7] stress.biotic.PR-proteins
GSBRNA2T00057562001	BnaA01g27570D	chrA01	19277301	19278558	AT3G16770.1			32.646	22.916	1.42091	0.506815	Up	0.0011001	5.24996e-05	ethylene-responsive element binding protein/Encodes a member of the ERF (ethylene response factor) subfamily B-2 of the plant specific ERF/AP2 transcription factor family (RAP2.3). The protein contains one AP2 domain. There are 5 members in this subfamily including RAP2.2 AND RAP2.12.It is localized to the nucleus and acts as a transcriptional activator through the GCC-box. It has been identified…	[27.3.3] RNA.regulation of transcription.AP2/EREBP, APETALA2/Ethylene-responsive element binding protein family
GSBRNA2T00086342001	BnaA01g27800D	chrA01	19395547	19397680	AT3G17810.1			6.793	3.773	1.76828	0.822344	Up	0.0076976	0.000528032	pyrimidine 1/Encodes a protein predicted to have dihydropyrimidine dehydrogenase activity. Its activity has not been demonstrated in vivo, but, it is required for efficient uracil catabolism in Arabidopsis. It localizes to the plastid./pyrimidine 1 (PYD1); FUNCTIONS IN: oxidoreductase activity, acting on the CH-CH group of donors, dihydropyrimidine dehydrogenase (NADP+) activity; INVOLVED IN: 'de…	[23.2.1.3] nucleotide metabolism.degradation.pyrimidine.dihydrouracil dehydrogenase
GSBRNA2T00086343001	BnaA01g27810D	chrA01	19399733	19401351	AT3G17790.1			9.94	2.946	3.22284	1.68833	Up	1.29746e-05	3.33352e-07	purple acid phosphatase 17/Expression is upregulated in the shoot of cax1/cax3 mutant./purple acid phosphatase 17 (PAP17); CONTAINS InterPro DOMAIN/s: Metallophosphoesterase (InterPro:IPR004843); BEST Arabidopsis thaliana protein match is: purple acid phosphatase 3 (TAIR:AT1G14700.1); Has 1229 Blast hits to 1218 proteins in 312 species: Archae - 4; Bacteria - 345; Metazoa - 336; Fungi - 8; Plants…	[26.13] misc.acid and other phosphatases
GSBRNA2T00086367001	BnaA01g28000D	chrA01	19527542	19531272	AT1G52290.1			0.533	0	5.02199	2.32826	Up	0.00506152	0.000318271	Protein kinase superfamily protein/Encodes a member of the proline-rich extensin-like receptor kinase (PERK) family. This family consists of 15 predicted receptor kinases (PMID: 15653807)./Protein kinase superfamily protein; FUNCTIONS IN: protein kinase activity, ATP binding; INVOLVED IN: protein amino acid phosphorylation; LOCATED IN: plasma membrane; EXPRESSED IN: 23 plant structures; EXPRESSED…	[30.2.22] signalling.receptor kinases.proline extensin like
GSBRNA2T00010049001	BnaA01g28220D	chrA01	19703213	19705612	AT3G16090.1			10.01	4.756	2.07345	1.05203	Up	0.0126412	0.000965066	RING/U-box superfamily protein/Encodes one of the Arabidopsis homologs of the yeast/human Hrd1 protein: AT3G16090 (Hrd1A), AT1G65040 (Hrd1B). Involved in ERAD (Endoplasmic reticulum-associated degradation)./RING/U-box superfamily protein; FUNCTIONS IN: zinc ion binding; LOCATED IN: endomembrane system; EXPRESSED IN: 23 plant structures; EXPRESSED DURING: 13 growth stages; CONTAINS InterPro DOMAIN…	[29.5.11.4.2] protein.degradation.ubiquitin.E3.RING
GSBRNA2T00010042001	BnaA01g28280D	chrA01	19727399	19728915	AT3G16030.1			1.396	0.046	9.51156	3.24968	Up	3.74794e-05	1.09146e-06	lectin protein kinase family protein/CALLUS EXPRESSION OF RBCS 101 (CES101); FUNCTIONS IN: in 6 functions; INVOLVED IN: protein amino acid phosphorylation; LOCATED IN: endomembrane system; EXPRESSED IN: 21 plant structures; EXPRESSED DURING: 13 growth stages; CONTAINS InterPro DOMAIN/s: Curculin-like (mannose-binding) lectin (InterPro:IPR001480), PAN-2 domain (InterPro:IPR013227), Apple-like (Int…	[29.4] protein.postranslational modification
GSBRNA2T00010017001	BnaA01g28510D	chrA01	19858582	19859589	AT3G15780.1			17.536	6.106	2.68443	1.42461	Up	3.78755e-13	2.07268e-15	unknown protein; BEST Arabidopsis thaliana protein match is: unknown protein (TAIR:AT1G52550.1); Has 20 Blast hits to 20 proteins in 5 species: Archae - 0; Bacteria - 0; Metazoa - 0; Fungi - 0; Plants - 20; Viruses - 0; Other Eukaryotes - 0 (source: NCBI BLink).//	[35.2.1001] not assigned.unknown
GSBRNA2T00010009001	BnaA01g28580D	chrA01	19875873	19878327	AT3G15690.1			25.036	12.616	1.98599	0.98986	Up	0.00326781	0.000187935	Single hybrid motif superfamily protein/Single hybrid motif superfamily protein; LOCATED IN: chloroplast; EXPRESSED IN: 22 plant structures; EXPRESSED DURING: 13 growth stages; CONTAINS InterPro DOMAIN/s: Single hybrid motif (InterPro:IPR011053), Biotin/lipoyl attachment (InterPro:IPR000089); BEST Arabidopsis thaliana protein match is: Single hybrid motif superfamily protein (TAIR:AT1G52670.1); H…	[11.1.1.2.3] lipid metabolism.FA synthesis and FA elongation.Acetyl CoA Carboxylation.heteromeric Complex.Biotin Carboxyl Carrier Protein
GSBRNA2T00010008001	BnaA01g28590D	chrA01	19879516	19881015	AT3G15680.1			130.536	46.986	2.72284	1.44511	Up	0.00088025	4.03228e-05	Ran BP2/NZF zinc finger-like superfamily protein/Ran BP2/NZF zinc finger-like superfamily protein; FUNCTIONS IN: binding, zinc ion binding; INVOLVED IN: biological_process unknown; LOCATED IN: intracellular; EXPRESSED IN: 21 plant structures; EXPRESSED DURING: 13 growth stages; CONTAINS InterPro DOMAIN/s: Zinc finger, RanBP2-type (InterPro:IPR001876); BEST Arabidopsis thaliana protein match is: R…	[30.5] signalling.G-proteins
GSBRNA2T00010006001	BnaA01g28610D	chrA01	19887622	19888957	AT3G15660.2			54.4	26.113	2.17835	1.12324	Up	1.43669e-09	1.45245e-11	glutaredoxin 4/glutaredoxin 4 (GRX4); FUNCTIONS IN: metal ion binding; INVOLVED IN: cell redox homeostasis; LOCATED IN: mitochondrion; EXPRESSED IN: 23 plant structures; EXPRESSED DURING: 13 growth stages; CONTAINS InterPro DOMAIN/s: Glutaredoxin (InterPro:IPR002109), Thioredoxin fold (InterPro:IPR012335), Thioredoxin-like fold (InterPro:IPR012336), Glutaredoxin-related protein (InterPro:IPR00448…	[21.4] redox.glutaredoxins
GSBRNA2T00009986001	BnaA01g28740D	chrA01	19961529	19962465	AT3G15270.1			12.416	4.163	2.70745	1.43694	Up	4.60193e-05	1.37503e-06	squamosa promoter binding protein-like 5/Encodes a member of the SPL (squamosa-promoter binding protein-like)gene family, a novel gene family encoding DNA binding proteins and putative transcription factors. Contains the SBP-box, which encodes the SBP-domain, required and sufficient for interaction with DNA. It is involved in regulation of flowering and vegetative phase change. Its temporal expre…	[33.3] development.squamosa promoter binding like (SPL)
GSBRNA2T00009984001	BnaA01g28760D	chrA01	19977405	19978188	AT3G15300.1			5.773	1.18	4.42466	2.14557	Up	0.00568227	0.000365042	VQ motif-containing protein/VQ motif-containing protein; FUNCTIONS IN: molecular_function unknown; INVOLVED IN: biological_process unknown; LOCATED IN: chloroplast; EXPRESSED IN: 22 plant structures; EXPRESSED DURING: 11 growth stages; CONTAINS InterPro DOMAIN/s: VQ (InterPro:IPR008889); BEST Arabidopsis thaliana protein match is: VQ motif-containing protein (TAIR:AT5G53830.1); Has 135 Blast hits…	[35.1.1023] not assigned.no ontology
GSBRNA2T00009978001	BnaA01g28800D	chrA01	20005579	20009409	AT3G15354.1			0.576	1.903	0.316598	-1.65928	Down	5.39111e-06	1.25141e-07	SPA1-related 3/Encodes a member of the SPA (suppressor of phyA-105) protein family (SPA1-SPA4). SPA proteins contain an N-terminal serine/threonine kinase-like motif followed by a coiled-coil structure and a C-terminal WD-repeat domain. SPA proteins function redundantly in suppressing photomorphogenesis in dark- and light-grown seedlings. SPA3 (and SPA4) predominantly regulates elongation growth …	[30.11] signalling.light
GSBRNA2T00009950001	BnaA01g29050D	chrA01	20124734	20126534	AT3G15030.3			5.486	2.806	1.95414	0.966534	Up	0.000872558	3.98248e-05	TCP family transcription factor 4/Arabidopsis thaliana TCP family transcription factor. Regulated by miR319. Involved in heterchronic regulation of leaf differentiation./TCP family transcription factor 4 (TCP4); FUNCTIONS IN: DNA binding, sequence-specific DNA binding transcription factor activity; INVOLVED IN: in 6 processes; LOCATED IN: cellular_component unknown; EXPRESSED IN: 19 plant structu…	[27.3.29] RNA.regulation of transcription.TCP transcription factor family
GSBRNA2T00009947001	BnaA01g29060D	chrA01	20131088	20132693	AT3G15000.1			8.706	4.093	2.05828	1.04144	Up	0.0221725	0.00193881	cobalt ion binding/Encodes RIP1 (RNA-editing factor interacting protein 1). Involved in chloroplast and mitochondrial RNA editing./cobalt ion binding; FUNCTIONS IN: cobalt ion binding; LOCATED IN: mitochondrion; EXPRESSED IN: 23 plant structures; EXPRESSED DURING: 13 growth stages; BEST Arabidopsis thaliana protein match is: plastid developmental protein DAG, putative (TAIR:AT3G06790.2); Has 5762…	[35.1.1023] not assigned.no ontology
GSBRNA2T00009945001	BnaA01g29080D	chrA01	20144600	20146653	AT3G14920.1			7.18	14.226	0.50594	-0.982961	Down	0.0147677	0.00117428	Peptide-N4-(N-acetyl-beta-glucosaminyl)asparagine amidase A protein/Peptide-N4-(N-acetyl-beta-glucosaminyl)asparagine amidase A protein; INVOLVED IN: biological_process unknown; LOCATED IN: plasma membrane, vacuole, plant-type cell wall; EXPRESSED IN: 23 plant structures; EXPRESSED DURING: 13 growth stages; CONTAINS InterPro DOMAIN/s: Peptide-N4-(N-acetyl-beta-glucosaminyl)asparagine amidase A (I…	[35.2.1001] not assigned.unknown
GSBRNA2T00009921001	BnaA01g29290D	chrA01	20229661	20232769	AT3G14590.2			0.506	5.476	0.107074	-3.22332	Down	0.00496237	0.000310886	Calcium-dependent lipid-binding (CaLB domain) family protein/NTMC2T6.2; CONTAINS InterPro DOMAIN/s: C2 membrane targeting protein (InterPro:IPR018029), C2 calcium/lipid-binding domain, CaLB (InterPro:IPR008973), C2 calcium-dependent membrane targeting (InterPro:IPR000008); BEST Arabidopsis thaliana protein match is: Calcium-dependent lipid-binding (CaLB domain) family protein (TAIR:AT1G53590.1); …	[30.3] signalling.calcium
GSBRNA2T00067270001	BnaA01g29460D	chrA01	20384061	20388440	AT3G14350.1			4.64	8.13	0.566341	-0.820257	Down	0.00496123	0.000310627	STRUBBELIG-receptor family 7/STRUBBELIG-receptor family 7 (SRF7); FUNCTIONS IN: protein serine/threonine kinase activity, protein kinase activity, ATP binding; INVOLVED IN: transmembrane receptor protein tyrosine kinase signaling pathway, protein amino acid phosphorylation; LOCATED IN: cytosol, nucleus, plasma membrane; EXPRESSED IN: 23 plant structures; EXPRESSED DURING: 13 growth stages; CONTAI…	[30.2.5] signalling.receptor kinases.leucine rich repeat V
GSBRNA2T00067259001	BnaA01g29510D	chrA01	20446423	20451318	AT3G14205.1			1.426	2.776	0.520158	-0.942977	Down	0.000286011	1.10479e-05	Phosphoinositide phosphatase family protein/Phosphoinositide phosphatase family protein; FUNCTIONS IN: phosphatidylinositol-4,5-bisphosphate 5-phosphatase activity; INVOLVED IN: biological_process unknown; LOCATED IN: cellular_component unknown; EXPRESSED IN: 24 plant structures; EXPRESSED DURING: 15 growth stages; CONTAINS InterPro DOMAIN/s: Synaptojanin, N-terminal (InterPro:IPR002013); BEST Ar…	[30.4] signalling.phosphinositides
GSBRNA2T00067250001	BnaA01g29600D	chrA01	20480046	20481394	AT3G14080.2			4.126	8.343	0.306279	-1.70708	Down	0.00072042	3.1826e-05	Small nuclear ribonucleoprotein family protein/Small nuclear ribonucleoprotein family protein; CONTAINS InterPro DOMAIN/s: Like-Sm ribonucleoprotein (LSM) domain (InterPro:IPR001163), Like-Sm ribonucleoprotein (LSM) domain, eukaryotic/archaea-type (InterPro:IPR006649), Like-Sm ribonucleoprotein (LSM)-related domain (InterPro:IPR010920); BEST Arabidopsis thaliana protein match is: Small nuclear ri…	[27.1] RNA.processing
GSBRNA2T00067244001	BnaA01g29660D	chrA01	20495444	20499782	AT3G14010.4			17.313	22.1	0.724706	-0.464533	Down	0.0111043	0.000824912	CTC-interacting domain 4/hydroxyproline-rich glycoprotein family protein, similar to Mrs16p (GI:2737884) (Saccharomyces cerevisiae); weak similarity to ataxin-2 related protein (GI:1679686) (Homo sapiens). Included in a family of CTC interacting domain proteins found to interact with PAB2./CTC-interacting domain 4 (CID4); FUNCTIONS IN: protein binding; EXPRESSED IN: 22 plant structures; EXPRESSED…	[35.1.41] not assigned.no ontology.hydroxyproline rich proteins
GSBRNA2T00067232001	BnaA01g29750D	chrA01	20540668	20542701	AT3G13960.1			12.01	41.186	0.352123	-1.50585	Down	1.20119e-11	8.33236e-14	growth-regulating factor 5/Growth regulating factor encoding transcription activator. One of the nine members of a GRF gene family, containing nuclear targeting domain. Involved in leaf development and expressed in root, shoot and flower./growth-regulating factor 5 (GRF5); CONTAINS InterPro DOMAIN/s: Glutamine-Leucine-Glutamine, QLQ (InterPro:IPR014978), WRC (InterPro:IPR014977); BEST Arabidopsis…	[27.3.50] RNA.regulation of transcription.General Transcription
GSBRNA2T00076422001	BnaA01g29870D	chrA01	20629016	20631958	AT3G13320.1			3.52	7.043	0.502193	-0.993686	Down	1.27043e-18	2.95389e-21	cation exchanger 2/low affinity calcium antiporter CAX2/cation exchanger 2 (CAX2); CONTAINS InterPro DOMAIN/s: Sodium/calcium exchanger membrane region (InterPro:IPR004837), Calcium/proton exchanger superfamily (InterPro:IPR004798), Calcium/proton exchanger (InterPro:IPR004713); BEST Arabidopsis thaliana protein match is: cation exchanger 5 (TAIR:AT1G55730.2); Has 3194 Blast hits to 3028 proteins…	[34.21] transport.calcium
GSBRNA2T00076436001	BnaA01g29990D	chrA01	20677446	20678765	AT3G13150.1			3.713	8.79	0.427699	-1.22533	Down	0.0136983	0.00106842	Tetratricopeptide repeat (TPR)-like superfamily protein/Tetratricopeptide repeat (TPR)-like superfamily protein; CONTAINS InterPro DOMAIN/s: Pentatricopeptide repeat (InterPro:IPR002885); BEST Arabidopsis thaliana protein match is: Tetratricopeptide repeat (TPR)-like superfamily protein (TAIR:AT3G13160.1); Has 101842 Blast hits to 26082 proteins in 1101 species: Archae - 126; Bacteria - 13439; Me…	[35.1.5] not assigned.no ontology.pentatricopeptide (PPR) repeat-containing protein
GSBRNA2T00076447001	BnaA01g30100D	chrA01	20707475	20710046	AT3G13050.1			3.18	5.523	0.582003	-0.780903	Down	1.0864e-05	2.73158e-07	Major facilitator superfamily protein/Encodes a plant nicotinate transporter than can also transport trigonelline (N-methylnicotinate)./Major facilitator superfamily protein; FUNCTIONS IN: carbohydrate transmembrane transporter activity, transporter activity, sugar:hydrogen symporter activity; INVOLVED IN: transport, transmembrane transport; LOCATED IN: integral to membrane, membrane; EXPRESSED I…	[34.99] transport.misc
GSBRNA2T00076451001	BnaA01g30140D	chrA01	20721354	20723661	AT3G13030.3			0.396	1.42	0.308015	-1.69893	Down	0.00581391	0.000375814	hAT transposon superfamily protein/hAT transposon superfamily protein; FUNCTIONS IN: protein dimerization activity; INVOLVED IN: biological_process unknown; LOCATED IN: cellular_component unknown; EXPRESSED IN: 22 plant structures; EXPRESSED DURING: 13 growth stages; CONTAINS InterPro DOMAIN/s: HAT dimerisation (InterPro:IPR008906), Protein of unknown function DUF659 (InterPro:IPR007021); BEST Ar…	[35.1.1023] not assigned.no ontology
GSBRNA2T00076479001	BnaA01g30320D	chrA01	20838808	20841266	AT3G12780.1			13.603	8.8	1.53608	0.61925	Up	0.0491352	0.00537138	phosphoglycerate kinase 1/nuclear phosphoglycerate kinase (PGK1)/phosphoglycerate kinase 1 (PGK1); FUNCTIONS IN: phosphoglycerate kinase activity; INVOLVED IN: response to cadmium ion, response to cold, glycolysis, peptidyl-cysteine S-nitrosylation; LOCATED IN: in 11 components; EXPRESSED IN: 26 plant structures; EXPRESSED DURING: 15 growth stages; CONTAINS InterPro DOMAIN/s: Phosphoglycerate kin…	[1.3.3] PS.calvin cycle.phosphoglycerate kinase
GSBRNA2T00072914001	BnaA01g31650D	chrA01	21485403	21487784	AT3G10500.1			1.276	3.05	0.435467	-1.19937	Down	0.0458777	0.00491804	NAC domain containing protein 53/Encodes a transcriptional activator that is associated with the plasma membrane in a dormant form and is proteolytically cleaved to create a form that can enter the nucleus. It is thought to promote ROS production by binding directly to the promoters of genes encoding ROS biosynthetic enzymes during drought-induced leaf senescence./NAC domain containing protein 53…	[33.99] development.unspecified
GSBRNA2T00072896001	BnaA01g31790D	chrA01	21526418	21528613	AT3G17900.1			7.07	0.453	10.6747	3.41613	Up	0.0434878	0.00458531	unknown protein; FUNCTIONS IN: molecular_function unknown; INVOLVED IN: biological_process unknown; LOCATED IN: cellular_component unknown; EXPRESSED IN: 23 plant structures; EXPRESSED DURING: 13 growth stages; Has 45 Blast hits to 44 proteins in 14 species: Archae - 0; Bacteria - 0; Metazoa - 2; Fungi - 2; Plants - 39; Viruses - 0; Other Eukaryotes - 2 (source: NCBI BLink).//	[35.2.1001] not assigned.unknown
GSBRNA2T00072891001	BnaA01g31830D	chrA01	21555712	21557170	AT5G47590.1			132.393	65.39	1.93273	0.950642	Up	7.17887e-21	1.17118e-23	Heat shock protein HSP20/alpha crystallin family/Heat shock protein HSP20/alpha crystallin family; FUNCTIONS IN: aspartic-type endopeptidase activity; INVOLVED IN: proteolysis; LOCATED IN: cellular_component unknown; CONTAINS InterPro DOMAIN/s: Small heat shock protein, predicted, plant (InterPro:IPR016952), Peptidase A1 (InterPro:IPR001461), HSP20-like chaperone (InterPro:IPR008978); BEST Arabid…	[20.2.1] stress.abiotic.heat
GSBRNA2T00072890001	BnaA01g31840D	chrA01	21557628	21560009	AT3G10350.1			15.586	5.83	2.63609	1.3984	Up	0.00367293	0.000216046	P-loop containing nucleoside triphosphate hydrolases superfamily protein/P-loop containing nucleoside triphosphate hydrolases superfamily protein; FUNCTIONS IN: ATP binding; INVOLVED IN: cellular metal ion homeostasis, anion transport; LOCATED IN: chloroplast stroma, chloroplast, membrane; EXPRESSED IN: 23 plant structures; EXPRESSED DURING: 13 growth stages; CONTAINS InterPro DOMAIN/s: ATPase, a…	[34.18.1] transport.unspecified anions.arsenite-transporting ATPase
GSBRNA2T00072885001	BnaA01g31880D	chrA01	21578717	21580311	AT3G10260.3			45.18	21.123	2.12066	1.08452	Up	2.83478e-13	1.52944e-15	Reticulon family protein/Reticulon family protein; CONTAINS InterPro DOMAIN/s: Reticulon (InterPro:IPR003388); BEST Arabidopsis thaliana protein match is: Reticulon family protein (TAIR:AT3G61560.1); Has 1060 Blast hits to 1060 proteins in 78 species: Archae - 0; Bacteria - 0; Metazoa - 591; Fungi - 0; Plants - 458; Viruses - 0; Other Eukaryotes - 11 (source: NCBI BLink)./	[35.1.1023] not assigned.no ontology
GSBRNA2T00072884001	BnaA01g31890D	chrA01	21581182	21584046	AT3G10250.2			20.92	9.17	2.20702	1.1421	Up	0.00114013	5.48493e-05	Plant protein 1589 of unknown function/Plant protein 1589 of unknown function; CONTAINS InterPro DOMAIN/s: Conserved hypothetical protein CHP01589, plant (InterPro:IPR006476); BEST Arabidopsis thaliana protein match is: Plant protein 1589 of unknown function (TAIR:AT5G04090.2); Has 35333 Blast hits to 34131 proteins in 2444 species: Archae - 798; Bacteria - 22429; Metazoa - 974; Fungi - 991; Plan…	[35.2.1001] not assigned.unknown
GSBRNA2T00072876001	BnaA01g31950D	chrA01	21606770	21607710	AT3G10185.1			28.186	5.066	5.13278	2.35974	Up	0.0227474	0.00200311	Gibberellin-regulated family protein/Encodes a Gibberellin-regulated GASA/GAST/Snakin family protein/Gibberellin-regulated family protein; LOCATED IN: endomembrane system; CONTAINS InterPro DOMAIN/s: Gibberellin regulated protein (InterPro:IPR003854); BEST Arabidopsis thaliana protein match is: Gibberellin-regulated family protein (TAIR:AT1G74670.1); Has 470 Blast hits to 470 proteins in 44 speci…	[17.6.3] hormone metabolism.gibberelin.induced-regulated-responsive-activated
GSBRNA2T00072871001	BnaA01g31980D	chrA01	21638869	21639678	AT3G10080.1			25.146	2.19	10.4115	3.3801	Up	0.0189211	0.00159203	RmlC-like cupins superfamily protein/RmlC-like cupins superfamily protein; FUNCTIONS IN: manganese ion binding, nutrient reservoir activity; INVOLVED IN: biological_process unknown; LOCATED IN: endomembrane system, apoplast; EXPRESSED IN: 22 plant structures; EXPRESSED DURING: 13 growth stages; CONTAINS InterPro DOMAIN/s: Cupin, RmlC-type (InterPro:IPR011051), Cupin 1 (InterPro:IPR006045), RmlC-l…	[20.2.99] stress.abiotic.unspecified
GSBRNA2T00072868001	BnaA01g32000D	chrA01	21644590	21648339	AT3G10050.1			24.91	13.823	1.78682	0.837397	Up	0.0338476	0.00331537	L-O-methylthreonine resistant 1/first enzyme in the biosynthetic pathway of isoleucine/L-O-methylthreonine resistant 1 (OMR1); FUNCTIONS IN: L-threonine ammonia-lyase activity; INVOLVED IN: isoleucine biosynthetic process, threonine metabolic process; LOCATED IN: chloroplast; EXPRESSED IN: 22 plant structures; EXPRESSED DURING: 13 growth stages; CONTAINS InterPro DOMAIN/s: Threonine dehydratase I…	[13.1.4.5.1] amino acid metabolism.synthesis.branched chain group.isoleucine specific.threonine ammonia-lyase
GSBRNA2T00072864001	BnaA01g32030D	chrA01	21657168	21660383	AT3G09840.1			88.533	60.09	1.3542	0.437442	Up	0.0483903	0.00526446	cell division cycle 48/Encodes a cell division cycle protein, a member of AAA-type ATPases gene family. Expressed throughout the plant in regions of cell division. Within the cell, sub-cellular localization varies depending on the stage of the cell cycle.Mutants in which the expression of CDC48A is altered show defects in cytokinesis, cell expansion and cell differentiation./cell division cycle 4…	[31.2] cell.division
GSBRNA2T00072862001	BnaA01g32050D	chrA01	21665681	21668093	AT3G09820.1			245.363	143.933	1.69761	0.763506	Up	0.00932995	0.000666374	adenosine kinase 1/Involved in the salvage synthesis of adenylates and methyl recycling/adenosine kinase 1 (ADK1); FUNCTIONS IN: adenosine kinase activity, copper ion binding; INVOLVED IN: response to cadmium ion, response to trehalose-6-phosphate stimulus, adenosine salvage; LOCATED IN: cytosol, apoplast, plasma membrane, chloroplast, membrane; EXPRESSED IN: 33 plant structures; EXPRESSED DURING…	[23.3.2.1] nucleotide metabolism.salvage.nucleoside kinases.adenosine kinase
GSBRNA2T00072861001	BnaA01g32060D	chrA01	21668256	21670204	AT3G09800.1			97.976	73.236	1.31974	0.400258	Up	1.0274e-09	1.01227e-11	SNARE-like superfamily protein/SNARE-like superfamily protein; INVOLVED IN: intracellular protein transport, transport; LOCATED IN: clathrin vesicle coat; CONTAINS InterPro DOMAIN/s: Longin-like (InterPro:IPR011012); BEST Arabidopsis thaliana protein match is: SNARE-like superfamily protein (TAIR:AT4G08520.1); Has 30201 Blast hits to 17322 proteins in 780 species: Archae - 12; Bacteria - 1396; Me…	[29.3.4.99] protein.targeting.secretory pathway.unspecified
GSBRNA2T00072859001	BnaA01g32080D	chrA01	21674776	21676896	AT3G09740.1			22.65	14.223	1.57597	0.656242	Up	0.0396488	0.00405472	syntaxin of plants 71/syntaxin of plants 71 (SYP71)/syntaxin of plants 71 (SYP71); FUNCTIONS IN: protein transporter activity; INVOLVED IN: intracellular protein transport, protein targeting to membrane; LOCATED IN: integral to membrane, endoplasmic reticulum, plasma membrane; EXPRESSED IN: 24 plant structures; EXPRESSED DURING: 13 growth stages; CONTAINS InterPro DOMAIN/s: Target SNARE coiled-co…	[31.4] cell.vesicle transport
GSBRNA2T00072858001	BnaA01g32090D	chrA01	21677519	21678683	AT3G09735.1			34.733	12.276	2.61448	1.38653	Up	0.00557675	0.00035683	S1FA-like DNA-binding protein/S1FA-like DNA-binding protein; FUNCTIONS IN: DNA binding; INVOLVED IN: regulation of transcription; LOCATED IN: endomembrane system, nucleus; EXPRESSED IN: 22 plant structures; EXPRESSED DURING: 13 growth stages; CONTAINS InterPro DOMAIN/s: DNA binding protein S1FA (InterPro:IPR006779); BEST Arabidopsis thaliana protein match is: S1FA-like DNA-binding protein (TAIR:A…	[27.3.81] RNA.regulation of transcription.S1FA
GSBRNA2T00072855001	BnaA01g32120D	chrA01	21685683	21689397	AT3G09710.1			39.993	24.203	1.64184	0.715312	Up	0.0428166	0.00449748	IQ-domain 1/Ca(2+)-dependent calmodulin-binding protein. Targeted to the nucleus. Involved in glucosinolate metabolism in response to biotic challenge. Expressed in vascular tissue./IQ-domain 1 (IQD1); CONTAINS InterPro DOMAIN/s: IQ calmodulin-binding region (InterPro:IPR000048); BEST Arabidopsis thaliana protein match is: IQ-domain 2 (TAIR:AT5G03040.3); Has 11754 Blast hits to 5662 proteins in 5…	[16.5.1.2.3] secondary metabolism.sulfur-containing.glucosinolates.regulation.indole
GSBRNA2T00024988001	BnaA01g32230D	chrA01	21729619	21731847	AT3G08910.1			11.346	7.093	1.58452	0.664048	Up	0.010223	0.000745788	DNAJ heat shock family protein/DNAJ heat shock family protein; FUNCTIONS IN: unfolded protein binding, heat shock protein binding; INVOLVED IN: protein folding; LOCATED IN: cellular_component unknown; EXPRESSED IN: 19 plant structures; EXPRESSED DURING: 12 growth stages; CONTAINS InterPro DOMAIN/s: Molecular chaperone, heat shock protein, Hsp40, DnaJ (InterPro:IPR015609), HSP40/DnaJ peptide-bindi…	[20.2.1] stress.abiotic.heat
GSBRNA2T00024986001	BnaA01g32240D	chrA01	21732508	21733614	AT3G08880.1			57.313	28.286	1.96673	0.975798	Up	0.000174263	6.27021e-06	unknown protein; BEST Arabidopsis thaliana protein match is: unknown protein (TAIR:AT5G01570.1); Has 177 Blast hits to 175 proteins in 60 species: Archae - 4; Bacteria - 33; Metazoa - 18; Fungi - 11; Plants - 59; Viruses - 0; Other Eukaryotes - 52 (source: NCBI BLink).//	[35.2.1001] not assigned.unknown
GSBRNA2T00024981001	BnaA01g32290D	chrA01	21755364	21757705	AT3G08730.1			14.306	7.99	1.76963	0.823447	Up	0.0348269	0.00343992	protein-serine kinase 1/Encodes a protein-serine kinase that phosphorylates ribosomal protein in vitro. Activation of AtS6k is regulated by 1-naphthylacetic acid and kinetin, at least in part, via a lipid kinase-dependent pathway. Involved in translational up-regulation of ribosomal proteins. Phosphorylated by PDK1. Interacts with RAPTOR1, which in turn interacts with TOR. SPK6 activity is affect…	[29.2.2] protein.synthesis.ribosome biogenesis
GSBRNA2T00024977001	BnaA01g32320D	chrA01	21770966	21772613	AT3G08690.2			283.54	145.26	1.95937	0.970388	Up	4.46795e-05	1.32993e-06	ubiquitin-conjugating enzyme 11/ubiquitin-conjugating enzyme 11 (UBC11); CONTAINS InterPro DOMAIN/s: Ubiquitin-conjugating enzyme/RWD-like (InterPro:IPR016135), Ubiquitin-conjugating enzyme, E2 (InterPro:IPR000608); BEST Arabidopsis thaliana protein match is: ubiquitin-conjugating enzyme 10 (TAIR:AT5G53300.4)./	[35.2.1001] not assigned.unknown
GSBRNA2T00057473001	BnaA01g32340D	chrA01	21779506	21780376	AT3G07390.1			27.883	7.323	3.74616	1.90541	Up	0.0280782	0.00260959	auxin-responsive family protein/isolated from differential screening of a cDNA library from auxin-treated root culture. sequence does not show homology to any known proteins and is predicted to be extracellular./Auxin-Induced in Root cultures 12 (AIR12); FUNCTIONS IN: extracellular matrix structural constituent; INVOLVED IN: response to auxin stimulus, lateral root morphogenesis, extracellular ma…	[17.2.3] hormone metabolism.auxin.induced-regulated-responsive-activated
GSBRNA2T00057481001	BnaA01g32400D	chrA01	21817947	21821797	AT3G07270.2			6.443	3.926	1.61903	0.695128	Up	0.0474438	0.00513102	GTP cyclohydrolase I/GTP cyclohydrolase I; CONTAINS InterPro DOMAIN/s: GTP cyclohydrolase I/Nitrile oxidoreductase (InterPro:IPR020602); Has 35333 Blast hits to 34131 proteins in 2444 species: Archae - 798; Bacteria - 22429; Metazoa - 974; Fungi - 991; Plants - 531; Viruses - 0; Other Eukaryotes - 9610 (source: NCBI BLink)./	[25.7] C1-metabolism.GTP cyclohydrolase I
GSBRNA2T00057489001	BnaA01g32460D	chrA01	21871503	21872528	AT3G07090.1			0.47	16.59	0.0388403	-4.6863	Down	0.00413011	0.000249368	PPPDE putative thiol peptidase family protein/PPPDE putative thiol peptidase family protein; CONTAINS InterPro DOMAIN/s: Protein of unknown function DUF862, eukaryotic (InterPro:IPR008580); BEST Arabidopsis thaliana protein match is: PPPDE putative thiol peptidase family protein (TAIR:AT5G25170.1); Has 872 Blast hits to 872 proteins in 189 species: Archae - 0; Bacteria - 0; Metazoa - 235; Fungi -…	[35.2.1001] not assigned.unknown
GSBRNA2T00057499001	BnaA01g32550D	chrA01	21969722	21974195	AT3G06860.1			14.71	8.166	1.78152	0.833107	Up	1.02488e-06	1.99194e-08	multifunctional protein 2/Encodes a multifunctional protein. Involved in peroxisomal fatty acid beta oxidation. Loss-of-function mutant lacks hydroxyacyl-CoA dehydrogenase activity and have reduced levels of long-chain enoyl-CoA hydratase activity. The mutant has fewer but larger peroxisomes./multifunctional protein 2 (MFP2); FUNCTIONS IN: enoyl-CoA hydratase activity, 3-hydroxyacyl-CoA dehydroge…	[11.9.4.9] lipid metabolism.lipid degradation.beta-oxidation.multifunctional
GSBRNA2T00057511001	BnaA01g32640D	chrA01	21993323	21994379	AT3G06740.1			12.403	1.3	6.46069	2.69169	Up	5.47755e-08	7.64856e-10	GATA transcription factor 15/Encodes a member of the GATA factor family of zinc finger transcription factors./GATA transcription factor 15 (GATA15); FUNCTIONS IN: sequence-specific DNA binding transcription factor activity; INVOLVED IN: regulation of transcription, DNA-dependent; EXPRESSED IN: 20 plant structures; EXPRESSED DURING: 13 growth stages; CONTAINS InterPro DOMAIN/s: Zinc finger, NHR/GA…	[27.3.9] RNA.regulation of transcription.C2C2(Zn) GATA transcription factor family
GSBRNA2T00057512001	BnaA01g32650D	chrA01	21994733	21996346	AT3G06730.1			16.023	8.446	2.71925	1.44321	Up	0.00961119	0.000691029	Thioredoxin z/Encodes a plastidial thioredoxin (TRX) isoform that defines a branch of plastidial TRXs lying between x- and y-type TRXs and thus was named TRX z. Possesses disulfide reductase activity in vitro. TRX z was previously named as Trx p (thioredoxin putative and plastidic) before its thioredoxin activity was confirmed (Meng et al., PNAS 2010, 107:3900). Knockout mutant of TRX z has a sev…	[21.1] redox.thioredoxin
GSBRNA2T00057520001	BnaA01g32720D	chrA01	22118347	22119434	AT3G06610.1			19.806	0.68	17.3768	4.11909	Up	0.0372983	0.00375398	DNA-binding enhancer protein-related/DNA-binding enhancer protein-related; Has 198 Blast hits to 198 proteins in 90 species: Archae - 0; Bacteria - 0; Metazoa - 126; Fungi - 17; Plants - 36; Viruses - 0; Other Eukaryotes - 19 (source: NCBI BLink)./	[35.1.1023] not assigned.no ontology
GSBRNA2T00057521001	BnaA01g32730D	chrA01	22119702	22120505	AT3G06600.2			1.696	0.196	4.66461	2.22176	Up	0.0369216	0.00370516	unknown protein; FUNCTIONS IN: molecular_function unknown; INVOLVED IN: biological_process unknown; LOCATED IN: cellular_component unknown; EXPRESSED IN: 15 plant structures; EXPRESSED DURING: 7 growth stages; Has 30201 Blast hits to 17322 proteins in 780 species: Archae - 12; Bacteria - 1396; Metazoa - 17338; Fungi - 3422; Plants - 5037; Viruses - 0; Other Eukaryotes - 2996 (source: NCBI BLink).…	[35.2.1001] not assigned.unknown
GSBRNA2T00057522001	BnaA01g32740D	chrA01	22124390	22125361	AT3G06590.2			14.526	8.583	1.67125	0.740925	Up	0.00260714	0.000144343	basic helix-loop-helix (bHLH) DNA-binding superfamily protein/basic helix-loop-helix (bHLH) DNA-binding superfamily protein; FUNCTIONS IN: sequence-specific DNA binding transcription factor activity; INVOLVED IN: regulation of transcription; LOCATED IN: nucleus, chloroplast; EXPRESSED IN: 22 plant structures; EXPRESSED DURING: 13 growth stages; CONTAINS InterPro DOMAIN/s: Helix-loop-helix DNA-bin…	[27.3.6] RNA.regulation of transcription.bHLH,Basic Helix-Loop-Helix family
GSBRNA2T00057529001	BnaA01g32780D	chrA01	22138797	22141184	AT3G06540.1			12.686	7.79	1.60931	0.68644	Up	0.00568901	0.000365694	Rab escort protein/Encodes a cytoplasmic Rab escort protein that preferentially binds the GDP-bound form of Rab and stimulates geranylgeranylation of various Rab GTPases in Arabidopsis extracts in vitro./Rab escort protein (REP); FUNCTIONS IN: RAB GDP-dissociation inhibitor activity; INVOLVED IN: intracellular protein transport, regulation of GTPase activity, protein transport; LOCATED IN: cellul…	[30.5] signalling.G-proteins
GSBRNA2T00057530001	BnaA01g32790D	chrA01	22141356	22144800	AT3G06510.1			5.653	8.493	0.6666	-0.585106	Down	0.0301282	0.00285933	Glycosyl hydrolase superfamily protein/Encodes a protein with beta-glucosidase activity, mutants show increased sensitivity to freezing/SENSITIVE TO FREEZING 2 (SFR2); FUNCTIONS IN: beta-glucosidase activity, hydrolase activity, hydrolyzing O-glycosyl compounds; INVOLVED IN: response to freezing; LOCATED IN: chloroplast outer membrane, chloroplast, chloroplast envelope; EXPRESSED IN: 25 plant str…	[26.3] misc.gluco-, galacto- and mannosidases
GSBRNA2T00057536001	BnaA01g32830D	chrA01	22175933	22178631	AT3G06440.1			16.023	10.46	1.50944	0.594012	Up	0.0352747	0.00350183	Galactosyltransferase family protein/Galactosyltransferase family protein; FUNCTIONS IN: transferase activity, transferring hexosyl groups, transferase activity, transferring glycosyl groups; INVOLVED IN: protein amino acid glycosylation; LOCATED IN: membrane; EXPRESSED IN: 22 plant structures; EXPRESSED DURING: 13 growth stages; CONTAINS InterPro DOMAIN/s: Galectin, carbohydrate recognition doma…	[29.7] protein.glycosylation
GSBRNA2T00057269001	BnaA01g32910D	chrA01	22207747	22210762	AT3G02760.1			14.32	9.56	1.48624	0.57167	Up	3.74719e-09	4.07712e-11	Class II aaRS and biotin synthetases superfamily protein/Class II aaRS and biotin synthetases superfamily protein; FUNCTIONS IN: histidine-tRNA ligase activity, aminoacyl-tRNA ligase activity, nucleotide binding, ATP binding; INVOLVED IN: histidyl-tRNA aminoacylation, translation, tRNA aminoacylation for protein translation; LOCATED IN: chloroplast, cytoplasm; EXPRESSED IN: 22 plant structures; E…	[29.1.21] protein.aa activation.histidine-tRNA ligase
GSBRNA2T00057248001	BnaA01g33020D	chrA01	22355831	22360894	AT3G02350.1			26.773	38.28	0.698613	-0.517434	Down	0.00480949	0.000299092	galacturonosyltransferase 9/Encodes a protein with putative galacturonosyltransferase activity./galacturonosyltransferase 9 (GAUT9); CONTAINS InterPro DOMAIN/s: Glycosyl transferase, family 8 (InterPro:IPR002495); BEST Arabidopsis thaliana protein match is: Nucleotide-diphospho-sugar transferases superfamily protein (TAIR:AT3G25140.1); Has 1426 Blast hits to 1422 proteins in 244 species: Archae -…	[26.2] misc.UDP glucosyl and glucoronyl transferases
GSBRNA2T00057243001	BnaA01g33040D	chrA01	22365989	22367313	AT3G02340.1			3.49	0.083	21.2794	4.41139	Up	0.0266066	0.00243214	RING/U-box superfamily protein/RING/U-box superfamily protein; FUNCTIONS IN: zinc ion binding; EXPRESSED IN: 24 plant structures; EXPRESSED DURING: 15 growth stages; CONTAINS InterPro DOMAIN/s: Zinc finger, RING-type (InterPro:IPR001841); BEST Arabidopsis thaliana protein match is: RING/U-box superfamily protein (TAIR:AT5G15820.1); Has 9104 Blast hits to 9081 proteins in 277 species: Archae - 2; …	[29.5.11.4.2] protein.degradation.ubiquitin.E3.RING
GSBRNA2T00057220001	BnaA01g33220D	chrA01	22550450	22553512	AT3G02090.1			21.696	13.533	1.59333	0.672046	Up	0.00219059	0.000117513	Insulinase (Peptidase family M16) protein/MPPBETA; FUNCTIONS IN: metalloendopeptidase activity, zinc ion binding; INVOLVED IN: proteolysis; LOCATED IN: in 11 components; EXPRESSED IN: 27 plant structures; EXPRESSED DURING: 17 growth stages; CONTAINS InterPro DOMAIN/s: Peptidase M16, zinc-binding site (InterPro:IPR001431), Peptidase M16, C-terminal (InterPro:IPR007863), Peptidase M16, N-terminal (…	[29.3.2] protein.targeting.mitochondria
GSBRNA2T00057213001	BnaA01g33280D	chrA01	22568197	22571253	AT3G01090.3			22.606	13.32	1.4325	0.518535	Up	0.000378481	1.52275e-05	SNF1 kinase homolog 10/encodes a SNF1-related protein kinase that physically interacts with SCF subunit SKP1/ASK1 and 20S proteosome subunit PAD1. It can also interact with PRL1 DWD-containing protein. Based on in vitro degradation assays and cul4cs and prl1 mutants, there is evidence that AKIN10 is degraded in a proteasome-dependent manner, and that this depends on a CUL4-PRL1 E3 ligase/SNF1 kin…	[30.1] signalling.in sugar and nutrient physiology
GSBRNA2T00015282001	BnaA01g33350D	chrA01	22609713	22610890	AT3G04920.1			321.426	158.596	1.94807	0.962045	Up	0.00288152	0.000162573	Ribosomal protein S24e family protein/Ribosomal protein S24e family protein; FUNCTIONS IN: structural constituent of ribosome, nucleotide binding; INVOLVED IN: translation, ribosome biogenesis; LOCATED IN: in 7 components; EXPRESSED IN: 26 plant structures; EXPRESSED DURING: 13 growth stages; CONTAINS InterPro DOMAIN/s: Ribosomal protein S24e (InterPro:IPR001976), Nucleotide-binding, alpha-beta p…	[29.2.1.2.1.24] protein.synthesis.ribosomal protein.eukaryotic.40S subunit.S24
GSBRNA2T00015284001	BnaA01g33370D	chrA01	22615285	22617607	AT3G04600.2			0.293	2.466	0.15144	-2.72318	Down	1.37978e-20	2.37508e-23	Nucleotidylyl transferase superfamily protein/Nucleotidylyl transferase superfamily protein; FUNCTIONS IN: nucleotide binding, aminoacyl-tRNA ligase activity, tryptophan-tRNA ligase activity, ATP binding; INVOLVED IN: tRNA aminoacylation for protein translation, tryptophanyl-tRNA aminoacylation; LOCATED IN: cytosol; EXPRESSED IN: 24 plant structures; EXPRESSED DURING: 14 growth stages; CONTAINS I…	[29.1] protein.aa activation
GSBRNA2T00015288001	BnaA01g33410D	chrA01	22633292	22634428	AT3G04790.1			8.163	3.38	2.30675	1.20586	Up	0.0443793	0.00470952	Ribose 5-phosphate isomerase, type A protein/Ribose 5-phosphate isomerase, type A protein; FUNCTIONS IN: ribose-5-phosphate isomerase activity; INVOLVED IN: defense response to bacterium, reductive pentose-phosphate cycle; LOCATED IN: thylakoid, chloroplast thylakoid membrane, chloroplast stroma, chloroplast, chloroplast envelope; EXPRESSED IN: 26 plant structures; EXPRESSED DURING: 14 growth sta…	[1.3.10] PS.calvin cycle.Rib5P Isomerase
GSBRNA2T00015292001	BnaA01g33430D	chrA01	22641816	22644562	AT3G04710.3			11.42	4.446	2.34728	1.23099	Up	0.048792	0.00531444	ankyrin repeat family protein/Encodes one of the 36 carboxylate clamp (CC)-tetratricopeptide repeat (TPR) proteins (Prasad 2010, Pubmed ID: 20856808) with potential to interact with Hsp90/Hsp70 as co-chaperones./ankyrin repeat family protein; FUNCTIONS IN: binding; INVOLVED IN: biological_process unknown; LOCATED IN: cellular_component unknown; EXPRESSED IN: 22 plant structures; EXPRESSED DURING:…	[35.2.1001] not assigned.unknown
BGI_novel_G000237	/	ChrA01	22738123	22738928	AT3G04400.1			44.163	103.34	0.440783	-1.18186	Down	8.24083e-07	1.56145e-08	protein_coding;Ribosomal protein L14p/L23e family protein;Involved in non-host resistance.;Ribosomal protein L14p/L23e family protein;(source:Araport11)	[30.3] signalling.calcium
GSBRNA2T00015317001	BnaA01g33620D	chrA01	22757877	22761986	AT3G04260.1			6.88	3.846	1.78951	0.839563	Up	0.00178266	9.22634e-05	plastid transcriptionally active 3/plastid transcriptionally active 3 (PTAC3); FUNCTIONS IN: DNA binding, nucleic acid binding; LOCATED IN: plastid chromosome, nucleus, chloroplast, nucleoid, membrane; EXPRESSED IN: 22 plant structures; EXPRESSED DURING: 13 growth stages; CONTAINS InterPro DOMAIN/s: DNA-binding SAP (InterPro:IPR003034); BEST Arabidopsis thaliana protein match is: genomes uncouple…	[28.1] DNA.synthesis/omatin structure
GSBRNA2T00015319001	BnaA01g33640D	chrA01	22768553	22774407	AT3G04240.1			34.263	18.316	1.82579	0.86852	Up	0.0380898	0.00385125	Tetratricopeptide repeat (TPR)-like superfamily protein/Has O-linked N-acetyl glucosamine transferase activity. Similar to Arabidopsis SPY gene./secret agent (SEC); CONTAINS InterPro DOMAIN/s: Tetratricopeptide TPR-1 (InterPro:IPR001440), Tetratricopeptide-like helical (InterPro:IPR011990), Tetratricopeptide repeat-containing (InterPro:IPR013026), Tetratricopeptide repeat (InterPro:IPR019734); BE…	[29.7] protein.glycosylation
GSBRNA2T00015320001	BnaA01g33650D	chrA01	22776020	22776460	AT5G18380.1			341.266	168.01	1.96869	0.97724	Up	1.28827e-10	1.0823e-12	Ribosomal protein S5 domain 2-like superfamily protein/Ribosomal protein S5 domain 2-like superfamily protein; FUNCTIONS IN: structural constituent of ribosome; INVOLVED IN: translation; LOCATED IN: cytosolic small ribosomal subunit, chloroplast; EXPRESSED IN: fruit, guard cell, leaf; CONTAINS InterPro DOMAIN/s: Ribosomal protein S5 domain 2-type fold (InterPro:IPR020568), Ribosomal protein S9 (I…	[29.2.1.2.1.16] protein.synthesis.ribosomal protein.eukaryotic.40S subunit.S16
GSBRNA2T00015321001	BnaA01g33660D	chrA01	22777482	22780291	AT3G04120.1			188.193	111.563	1.65528	0.727078	Up	0.000139873	4.86212e-06	glyceraldehyde-3-phosphate dehydrogenase C subunit 1/encodes cytosolic GADPH (C subunit) involved in the glycolytic pathway but also interacts with H2O2 potentially placing it in a signalling cascade induced by ROS./glyceraldehyde-3-phosphate dehydrogenase C subunit 1 (GAPC1); FUNCTIONS IN: glyceraldehyde-3-phosphate dehydrogenase (phosphorylating) activity, copper ion binding, glyceraldehyde-3-p…	[4.1.8] glycolysis.cytosolic branch.glyceraldehyde 3-phosphate dehydrogenase (GAP-DH)
GSBRNA2T00015362001	BnaA01g34020D	chrA01	23007991	23011074	AT3G03680.1			3.736	1.063	3.4109	1.77015	Up	0.0161802	0.00131319	C2 calcium/lipid-binding plant phosphoribosyltransferase family protein/C2 calcium/lipid-binding plant phosphoribosyltransferase family protein; CONTAINS InterPro DOMAIN/s: C2 membrane targeting protein (InterPro:IPR018029), C2 calcium/lipid-binding domain, CaLB (InterPro:IPR008973), Phosphoribosyltransferase C-terminal (InterPro:IPR013583), C2 calcium-dependent membrane targeting (InterPro:IPR00…	[35.1.19] not assigned.no ontology.C2 domain-containing protein
GSBRNA2T00015420001	BnaA01g34390D	chrA01	23221996	23222354	AT3G03430.1			3.086	0	5.14425	2.36296	Up	0.00300969	0.000170732	Calcium-binding EF-hand family protein/Calcium-binding EF-hand family protein; FUNCTIONS IN: calcium ion binding; INVOLVED IN: biological_process unknown; LOCATED IN: cytoplasm; EXPRESSED IN: 9 plant structures; EXPRESSED DURING: L mature pollen stage, M germinated pollen stage, 4 anthesis, C globular stage, petal differentiation and expansion stage; CONTAINS InterPro DOMAIN/s: EF-Hand 1, calcium…	[30.3] signalling.calcium
GSBRNA2T00015427001	BnaA01g34460D	chrA01	23258674	23260464	AT3G03220.1			10.393	2.53	3.63691	1.86271	Up	0.00014756	5.17293e-06	expansin A13/member of Alpha-Expansin Gene Family. Naming convention from the Expansin Working Group (Kende et al, 2004. Plant Mol Bio)/expansin A13 (EXPA13); INVOLVED IN: plant-type cell wall modification involved in multidimensional cell growth, unidimensional cell growth, plant-type cell wall loosening; LOCATED IN: extracellular region; EXPRESSED IN: 23 plant structures; EXPRESSED DURING: 13 g…	[10.7] cell wall.modification
GSBRNA2T00042407001	BnaA01g34510D	chrA01_random	18022	19686	AT4G36570.1			25.966	7.966	2.99012	1.5802	Up	0.0040829	0.000245669	RAD-like 3/RAD-like 3 (RL3); CONTAINS InterPro DOMAIN/s: Molecular chaperone, heat shock protein, Hsp40, DnaJ (InterPro:IPR015609), SANT, DNA-binding (InterPro:IPR001005), Myb, DNA-binding (InterPro:IPR014778), Homeodomain-like (InterPro:IPR009057), SANT, eukarya (InterPro:IPR017884); BEST Arabidopsis thaliana protein match is: RAD-like 6 (TAIR:AT1G75250.1); Has 67 Blast hits to 67 proteins in 12…	[27.3.26] RNA.regulation of transcription.MYB-related transcription factor family
GSBRNA2T00039717001	BnaA01g34580D	chrA01_random	48129	52297	AT4G39960.1			13.17	17.873	0.736398	-0.441442	Down	0.0401945	0.00413532	Molecular chaperone Hsp40/DnaJ family protein/Molecular chaperone Hsp40/DnaJ family protein; FUNCTIONS IN: unfolded protein binding, heat shock protein binding, ATP binding; INVOLVED IN: protein folding, response to heat; LOCATED IN: chloroplast thylakoid membrane, chloroplast; EXPRESSED IN: 23 plant structures; EXPRESSED DURING: 13 growth stages; CONTAINS InterPro DOMAIN/s: Molecular chaperone, …	[20.2.1] stress.abiotic.heat
GSBRNA2T00094003001	BnaA01g34750D	chrA01_random	115089	117399	AT4G31620.1			8.043	2.796	2.70687	1.43662	Up	0.0423942	0.00443732	Transcriptional factor B3 family protein/Transcriptional factor B3 family protein; FUNCTIONS IN: DNA binding, sequence-specific DNA binding transcription factor activity; INVOLVED IN: regulation of transcription, DNA-dependent; LOCATED IN: cellular_component unknown; CONTAINS InterPro DOMAIN/s: Transcriptional factor B3 (InterPro:IPR003340); BEST Arabidopsis thaliana protein match is: Transcripti…	[27.3.41] RNA.regulation of transcription.B3 transcription factor family
GSBRNA2T00030129001	BnaA01g34790D	chrA01_random	130096	132010	AT4G31550.1			20.676	11.563	1.72568	0.787161	Up	0.000378182	1.52106e-05	WRKY DNA-binding protein 11/member of WRKY Transcription Factor; Group II-d; negative regulator of basal resistance to Pseudomonas syringae./WRKY DNA-binding protein 11 (WRKY11); CONTAINS InterPro DOMAIN/s: DNA-binding WRKY (InterPro:IPR003657), Transcription factor, WRKY, Zn-cluster (InterPro:IPR018872); BEST Arabidopsis thaliana protein match is: WRKY DNA-binding protein 17 (TAIR:AT2G24570.1); …	[27.3.32] RNA.regulation of transcription.WRKY domain transcription factor family
GSBRNA2T00030131001	BnaA01g34810D	chrA01_random	146733	154264	AT4G31590.1			4.516	8.283	0.546906	-0.870635	Down	0.0358846	0.00357988	Cellulose-synthase-like C5/encodes a gene similar to cellulose synthase/Cellulose-synthase-like C5 (CSLC5); FUNCTIONS IN: cellulose synthase activity, transferase activity, transferring glycosyl groups; INVOLVED IN: biological_process unknown; LOCATED IN: nucleus; EXPRESSED IN: 23 plant structures; EXPRESSED DURING: 13 growth stages; CONTAINS InterPro DOMAIN/s: Glycosyl transferase, family 2 (Int…	[10.2] cell wall.cellulose synthesis
GSBRNA2T00030133001	BnaA01g34830D	chrA01_random	157989	160017	AT4G31610.1			1.98	0.41	4.09438	2.03365	Up	0.000386349	1.55739e-05	Transcriptional factor B3 family protein/Expressed specifically in reproductive meristems, member of a moderately sized gene family distantly related to known plant DNA binding proteins/REPRODUCTIVE MERISTEM 1 (REM1); FUNCTIONS IN: DNA binding, sequence-specific DNA binding transcription factor activity; INVOLVED IN: regulation of transcription, DNA-dependent; LOCATED IN: cellular_component unkno…	[27.3.41] RNA.regulation of transcription.B3 transcription factor family
GSBRNA2T00080950001	BnaA01g35110D	chrA01_random	398347	401428	AT4G24400.1			19.056	11.406	1.78912	0.839254	Up	0.00862889	0.00060688	CBL-interacting protein kinase 8/Encodes a CBL (calcineurin B-like calcium sensor proteins) -interacting serine/threonine protein kinase. Regulates the low-affinity phase of the primary nitrate response./CBL-interacting protein kinase 8 (CIPK8); FUNCTIONS IN: protein kinase activity, kinase activity; INVOLVED IN: protein amino acid phosphorylation, response to nitrate, root development, response …	[29.4] protein.postranslational modification
GSBRNA2T00017222001	BnaA01g35200D	chrA01_random	469258	470528	AT2G32260.1			9.196	0.083	27.3611	4.77406	Up	1.48414e-35	7.24473e-39	phosphorylcholine cytidylyltransferase/phosphorylcholine cytidylyltransferase (CCT1); CONTAINS InterPro DOMAIN/s: Rossmann-like alpha/beta/alpha sandwich fold (InterPro:IPR014729), Cytidyltransferase-related (InterPro:IPR004821), Cytidylyltransferase (InterPro:IPR004820); BEST Arabidopsis thaliana protein match is: phosphorylcholine cytidylyltransferase2 (TAIR:AT4G15130.1); Has 2466 Blast hits to…	[11.3.6] lipid metabolism.Phospholipid synthesis.choline-phosphate cytidylyltransferase
GSBRNA2T00071148001	BnaC09g24200D	chrC09	22027204	22028430	AT4G18960.1		AG	0.94	3.376	0.301298	-1.73074	Down	0.00229878	0.000124498	K-box region and MADS-box transcription factor family protein /Floral homeotic gene encoding a MADS domain transcription factor. Specifies floral meristem and carpel and stamen identity. Binds CArG box sequences. It is the only C function gene. It interacts genetically with the other homeotic genes to specify the floral organs./AGAMOUS (AG); FUNCTIONS IN: DNA binding, sequence-specific DNA bindin…	[33.99] development.unspecified
GSBRNA2T00043755001	BnaA01g36460D	chrA01_random	2007191	2008451	AT1G61790.1			6.826	29.38	0.244539	-2.03186	Down	0.00381864	0.00022653	Oligosaccharyltransferase complex/magnesium transporter family protein/Oligosaccharyltransferase complex/magnesium transporter family protein; FUNCTIONS IN: oligosaccharide transmembrane transporter activity; INVOLVED IN: biological_process unknown; LOCATED IN: endoplasmic reticulum, plasma membrane, chloroplast; EXPRESSED IN: 26 plant structures; EXPRESSED DURING: 15 growth stages; CONTAINS Inte…	[34.2] transport.sugars
GSBRNA2T00043757001	BnaA01g36480D	chrA01_random	2022387	2023647	AT1G61790.1			136.666	58.356	2.19938	1.13709	Up	0.0361028	0.00360444	Oligosaccharyltransferase complex/magnesium transporter family protein/Oligosaccharyltransferase complex/magnesium transporter family protein; FUNCTIONS IN: oligosaccharide transmembrane transporter activity; INVOLVED IN: biological_process unknown; LOCATED IN: endoplasmic reticulum, plasma membrane, chloroplast; EXPRESSED IN: 26 plant structures; EXPRESSED DURING: 15 growth stages; CONTAINS Inte…	[34.2] transport.sugars
GSBRNA2T00029553001	BnaA01g36810D	chrA01_random	2294326	2295629	AT3G20820.1			15.33	22.986	0.667255	-0.58369	Down	0.0232695	0.00206462	Leucine-rich repeat (LRR) family protein/Leucine-rich repeat (LRR) family protein; INVOLVED IN: signal transduction, defense response; LOCATED IN: apoplast, cell wall, chloroplast, membrane; EXPRESSED IN: 23 plant structures; EXPRESSED DURING: 13 growth stages; CONTAINS InterPro DOMAIN/s: Leucine-rich repeat-containing N-terminal domain, type 2 (InterPro:IPR013210), Leucine-rich repeat (InterPro:…	[35.1.1023] not assigned.no ontology
GSBRNA2T00029973001	BnaA01g37060D	chrA01_random	2457461	2459441	AT3G12300.1			6.54	16.89	0.401386	-1.31694	Down	2.62202e-06	5.65523e-08	Similar to Bug22p in Paramecium, a conserved centrosomal/ciliary protein. This protein is widespread in eukaryotes harboring centrioles/cilia at some stage of their life cycles. Among eukaryotes devoid of centrioles/cilia, plants possess BUG22 genes whereas some fungi (at least ascomycetes) do not./unknown protein; FUNCTIONS IN: molecular_function unknown; INVOLVED IN: biological_process unknown;…	[35.2.1001] not assigned.unknown
GSBRNA2T00004089001	BnaA01g37120D	chrA01_random	2496316	2496873	AT3G13662.1			46.3	14.256	3.01234	1.59088	Up	0.0162913	0.00132492	Disease resistance-responsive (dirigent-like protein) family protein/Disease resistance-responsive (dirigent-like protein) family protein; FUNCTIONS IN: molecular_function unknown; INVOLVED IN: lignan biosynthetic process, defense response; LOCATED IN: endomembrane system; EXPRESSED IN: 11 plant structures; EXPRESSED DURING: 6 growth stages; CONTAINS InterPro DOMAIN/s: Plant disease resistance re…	[20.1.7] stress.biotic.PR-proteins
GSBRNA2T00004091001	BnaA01g37130D	chrA01_random	2500822	2505226	AT3G13670.1			10.893	17.363	0.627254	-0.672879	Down	0.00835078	0.000582959	Protein kinase family protein/Protein kinase family protein; FUNCTIONS IN: protein serine/threonine kinase activity, protein kinase activity, kinase activity, ATP binding; INVOLVED IN: protein amino acid phosphorylation; EXPRESSED IN: 24 plant structures; EXPRESSED DURING: 15 growth stages; CONTAINS InterPro DOMAIN/s: Protein kinase, ATP binding site (InterPro:IPR017441), Protein kinase, catalyti…	[29.4] protein.postranslational modification
GSBRNA2T00030094001	BnaA01g37280D	chrA01_random	2589875	2590911	AT4G11600.1			12.58	5.023	2.39433	1.25962	Up	0.0201124	0.00171803	glutathione peroxidase 6/Encodes glutathione peroxidase./glutathione peroxidase 6 (GPX6); FUNCTIONS IN: glutathione peroxidase activity; INVOLVED IN: response to oxidative stress, response to cadmium ion, response to salt stress, response to metal ion; LOCATED IN: cytosol, mitochondrion, chloroplast, plasma membrane; EXPRESSED IN: 26 plant structures; EXPRESSED DURING: 14 growth stages; CONTAINS …	[21.2.2] redox.ascorbate and glutathione.glutathione
GSBRNA2T00030095001	BnaA01g37290D	chrA01_random	2593258	2596299	AT3G13640.1			29.893	15.996	1.84741	0.885505	Up	5.56537e-10	5.21892e-12	RNAse l inhibitor protein 1/member of RLI subfamily/RNAse l inhibitor protein 1 (RLI1); CONTAINS InterPro DOMAIN/s: ABC transporter-like (InterPro:IPR003439), 4Fe-4S binding domain (InterPro:IPR001450), ATPase, AAA+ type, core (InterPro:IPR003593), 4Fe-4S ferredoxin, iron-sulpur binding domain (InterPro:IPR017896), 4Fe-4S ferredoxin, iron-sulphur binding, conserved site (InterPro:IPR017900), RNas…	[27.2] RNA.transcription
BGI_novel_G000245	/	ChrA01Rnd	570010	571682	AT3G48000.1			4.663	8.836	0.53427	-0.90436	Down	9.15658e-08	1.36205e-09	protein_coding;aldehyde dehydrogenase 2B4;Encodes a putative (NAD+) aldehyde dehydrogenase.;aldehyde dehydrogenase 2B4;(source:Araport11)	[31.3.1] cell.cycle.peptidylprolyl isomerase
GSBRNA2T00143505001	BnaA02g00620D	chrA02	234994	239255	AT5G10630.2			7.77	13.43	0.588895	-0.763918	Down	0.00961735	0.000691595	Translation elongation factor EF1A/initiation factor IF2gamma family protein/Translation elongation factor EF1A/initiation factor IF2gamma family protein; FUNCTIONS IN: GTP binding, translation elongation factor activity, GTPase activity, zinc ion binding; INVOLVED IN: biological_process unknown; LOCATED IN: intracellular; EXPRESSED IN: 24 plant structures; EXPRESSED DURING: 14 growth stages; CON…	[29.2.4] protein.synthesis.elongation
GSBRNA2T00143498001	BnaA02g00670D	chrA02	252493	254660	AT5G10770.1			3.516	1.093	3.05432	1.61085	Up	1.13897e-13	5.76465e-16	Eukaryotic aspartyl protease family protein/Eukaryotic aspartyl protease family protein; FUNCTIONS IN: DNA binding, aspartic-type endopeptidase activity; INVOLVED IN: proteolysis; EXPRESSED IN: 12 plant structures; EXPRESSED DURING: 4 anthesis, C globular stage, petal differentiation and expansion stage, E expanded cotyledon stage; CONTAINS InterPro DOMAIN/s: Peptidase aspartic (InterPro:IPR02110…	[27.3.99] RNA.regulation of transcription.unclassified
GSBRNA2T00143474001	BnaA02g00870D	chrA02	334136	337410	AT5G11200.3			25.25	41.156	0.615424	-0.700347	Down	0.0383921	0.00389267	DEAD/DEAH box RNA helicase family protein /One of two genes encoding an ATP-dependent RNA helicase that localizes predominantly to euchromatic regions of Arabidopsis nuclei, and associates with genes transcribed by RNA polymerase II independently from the presence of introns. It is not detected at non-transcribed loci. It interacts with ssRNA, dsRNA and dsDNA, but not with ssDNA. Its ATPase activ…	[28.1] DNA.synthesis/omatin structure
GSBRNA2T00143469001	BnaA02g00910D	chrA02	348287	352041	AT5G11240.1			14.056	24.243	0.58144	-0.782299	Down	0.0301643	0.00286528	transducin family protein / WD-40 repeat family protein/transducin family protein / WD-40 repeat family protein; FUNCTIONS IN: nucleotide binding; INVOLVED IN: biological_process unknown; LOCATED IN: endomembrane system; EXPRESSED IN: 21 plant structures; EXPRESSED DURING: 13 growth stages; CONTAINS InterPro DOMAIN/s: WD40 repeat 2 (InterPro:IPR019782), WD40 repeat, conserved site (InterPro:IPR01…	[35.1.1023] not assigned.no ontology
GSBRNA2T00143441001	BnaA02g01140D	chrA02	498766	499547	AT5G12140.1			11.443	26.086	0.449191	-1.1546	Down	0.0247595	0.00222926	cystatin-1/Encodes a cystatin./cystatin-1 (CYS1); FUNCTIONS IN: cysteine-type endopeptidase inhibitor activity; INVOLVED IN: cellular response to water deprivation, cellular response to cold, response to wounding, cellular response to heat; LOCATED IN: plasma membrane; EXPRESSED IN: 29 plant structures; EXPRESSED DURING: 16 growth stages; CONTAINS InterPro DOMAIN/s: Proteinase inhibitor I25, cyst…	[29.5.3] protein.degradation.cysteine protease
GSBRNA2T00143421001	BnaA02g01300D	chrA02	587758	590368	AT5G12900.1			2.143	0.453	3.69038	1.88377	Up	4.93765e-15	1.998e-17	unknown protein; FUNCTIONS IN: molecular_function unknown; INVOLVED IN: biological_process unknown; LOCATED IN: chloroplast; EXPRESSED IN: 21 plant structures; EXPRESSED DURING: 13 growth stages; BEST Arabidopsis thaliana protein match is: unknown protein (TAIR:AT1G12330.1); Has 1807 Blast hits to 1807 proteins in 277 species: Archae - 0; Bacteria - 0; Metazoa - 736; Fungi - 347; Plants - 385; Vi…	[35.2.1001] not assigned.unknown
GSBRNA2T00143419001	BnaA02g01320D	chrA02	596265	597567	AT5G12940.1			20.943	36.32	0.5788	-0.788864	Down	0.000575768	2.45037e-05	Leucine-rich repeat (LRR) family protein/Leucine-rich repeat (LRR) family protein; INVOLVED IN: signal transduction; LOCATED IN: endomembrane system; EXPRESSED IN: 18 plant structures; EXPRESSED DURING: 10 growth stages; CONTAINS InterPro DOMAIN/s: Leucine-rich repeat-containing N-terminal domain, type 2 (InterPro:IPR013210), Leucine-rich repeat (InterPro:IPR001611); BEST Arabidopsis thaliana pro…	[30.2.11] signalling.receptor kinases.leucine rich repeat XI
GSBRNA2T00143414001	BnaA02g01370D	chrA02	622548	628729	AT5G13010.1			9.163	13.026	0.699735	-0.51512	Down	0.00070867	3.12067e-05	RNA helicase family protein/embryo defective 3011 (EMB3011); FUNCTIONS IN: RNA helicase activity, helicase activity, nucleic acid binding, ATP-dependent helicase activity, ATP binding; INVOLVED IN: embryo development ending in seed dormancy; LOCATED IN: cellular_component unknown; EXPRESSED IN: 25 plant structures; EXPRESSED DURING: 15 growth stages; CONTAINS InterPro DOMAIN/s: Helicase-associate…	[27.1.2] RNA.processing.RNA helicase
GSBRNA2T00143413001	BnaA02g01380D	chrA02	629250	632346	AT5G13020.1			20.33	27.27	0.598305	-0.741047	Down	5.13872e-12	3.35338e-14	Emsy N Terminus (ENT)/ plant Tudor-like domains-containing protein/Emsy N Terminus (ENT)/ plant Tudor-like domains-containing protein; FUNCTIONS IN: molecular_function unknown; INVOLVED IN: biological_process unknown; LOCATED IN: cellular_component unknown; EXPRESSED IN: 25 plant structures; EXPRESSED DURING: 13 growth stages; CONTAINS InterPro DOMAIN/s: Tudor-like, plant (InterPro:IPR014002), EN…	[35.1.1023] not assigned.no ontology
GSBRNA2T00143406001	BnaA02g01440D	chrA02	648546	651126	AT5G13160.1			2.12	5.006	0.386436	-1.3717	Down	0.00844446	0.000591565	Protein kinase superfamily protein/Mutant is defective in perception of Pseudomonas syringae avirulence gene avrPphB. Encodes a putative serine-threonine kinase./avrPphB susceptible 1 (PBS1); FUNCTIONS IN: protein binding, protein serine/threonine kinase activity, kinase activity; INVOLVED IN: defense response to bacterium, incompatible interaction, protein amino acid autophosphorylation, N-termi…	[29.4.1.57] protein.postranslational modification.kinase.receptor like cytoplasmatic kinase VII
GSBRNA2T00143388001	BnaA02g01580D	chrA02	742732	746643	AT5G13390.1			5.813	8.336	0.694684	-0.52557	Down	0.0124373	0.000947265	no exine formation 1/Required for normal pollen development and lipid accumulation within the tapetum/NO EXINE FORMATION 1 (NEF1); LOCATED IN: chloroplast; EXPRESSED IN: 22 plant structures; EXPRESSED DURING: 13 growth stages; Has 1807 Blast hits to 1807 proteins in 277 species: Archae - 0; Bacteria - 0; Metazoa - 736; Fungi - 347; Plants - 385; Viruses - 0; Other Eukaryotes - 339 (source: NCBI B…	[35.2.1001] not assigned.unknown
GSBRNA2T00143387001	BnaA02g01590D	chrA02	746822	749093	AT5G13400.1			18.326	25.293	0.72365	-0.466635	Down	0.000411948	1.67328e-05	Major facilitator superfamily protein/Major facilitator superfamily protein; FUNCTIONS IN: transporter activity; INVOLVED IN: oligopeptide transport; LOCATED IN: membrane; EXPRESSED IN: 21 plant structures; EXPRESSED DURING: 13 growth stages; CONTAINS InterPro DOMAIN/s: PTR2 family proton/oligopeptide symporter, conserved site (InterPro:IPR018456), Oligopeptide transporter (InterPro:IPR000109), M…	[34.13] transport.peptides and oligopeptides
GSBRNA2T00143385001	BnaA02g01610D	chrA02	751980	754254	AT5G13420.1			1.563	4.306	0.392215	-1.35028	Down	4.73643e-07	8.50593e-09	Aldolase-type TIM barrel family protein/Aldolase-type TIM barrel family protein; FUNCTIONS IN: catalytic activity, transaldolase activity; INVOLVED IN: response to cadmium ion; LOCATED IN: mitochondrion, chloroplast stroma, chloroplast; EXPRESSED IN: 25 plant structures; EXPRESSED DURING: 15 growth stages; CONTAINS InterPro DOMAIN/s: Transaldolase subfamily (InterPro:IPR004732), Aldolase-type TIM…	[7.2.2] OPP.non-reductive PP.transaldolase
GSBRNA2T00143374001	BnaA02g01710D	chrA02	788295	792629	AT5G13560.1			8.543	14.18	0.600376	-0.736061	Down	0.0142654	0.00112351	unknown protein; BEST Arabidopsis thaliana protein match is: unknown protein (TAIR:AT2G37370.1); Has 12055 Blast hits to 8846 proteins in 811 species: Archae - 217; Bacteria - 1046; Metazoa - 6104; Fungi - 1115; Plants - 528; Viruses - 14; Other Eukaryotes - 3031 (source: NCBI BLink).//	[35.1.1023] not assigned.no ontology
GSBRNA2T00143365001	BnaA02g01780D	chrA02	816579	820138	AT5G13650.1			2.763	6.013	0.464416	-1.10651	Down	8.54919e-06	2.10089e-07	elongation factor family protein/Encodes SVR3, a putative chloroplast TypA translation elongation GTPase. Loss of SVR3 suppresses variegation mediated by var2. SVR3 is essential for plants鈥?ability to develop functional chloroplasts under chilling stress (8C), but not at normal temperature (22C)./elongation factor family protein; FUNCTIONS IN: GTP binding, translation elongation factor activity, …	[29.2.4] protein.synthesis.elongation
GSBRNA2T00143356001	BnaA02g01860D	chrA02	848552	851152	AT5G13760.1			0.66	0	11.2829	3.49606	Up	2.15359e-07	3.50512e-09	Plasma-membrane choline transporter family protein/Plasma-membrane choline transporter family protein; CONTAINS InterPro DOMAIN/s: Protein of unknown function DUF580 (InterPro:IPR007603); BEST Arabidopsis thaliana protein match is: Plasma-membrane choline transporter family protein (TAIR:AT3G04440.1); Has 30201 Blast hits to 17322 proteins in 780 species: Archae - 12; Bacteria - 1396; Metazoa - 1…	[35.2.1001] not assigned.unknown
GSBRNA2T00143352001	BnaA02g01890D	chrA02	863783	866857	AT5G13820.1			1.75	3.796	0.461732	-1.11487	Down	6.93957e-08	9.98423e-10	telomeric DNA binding protein 1/Encodes a protein that specifically binds plant telomeric DNA repeats. It has a single Myb telomeric DNA-binding domain in C-terminus that prefers the sequence TTTAGGG./telomeric DNA binding protein 1 (TBP1); FUNCTIONS IN: DNA binding, double-stranded telomeric DNA binding; INVOLVED IN: telomere maintenance; LOCATED IN: chromosome, telomeric region, nucleus; EXPRES…	[28.99] DNA.unspecified
GSBRNA2T00143350001	BnaA02g01910D	chrA02	870635	872010	AT5G13860.1			5.276	9.88	0.539445	-0.890451	Down	0.023568	0.00209625	ELCH-like/ELCH-like (ELC-Like); FUNCTIONS IN: small conjugating protein ligase activity; INVOLVED IN: regulation of protein metabolic process, protein modification process, protein transport, post-translational protein modification; LOCATED IN: ESCRT I complex; CONTAINS InterPro DOMAIN/s: Ubiquitin-conjugating enzyme/RWD-like (InterPro:IPR016135), Tumour susceptibility gene 101 (InterPro:IPR00888…	[35.1.1023] not assigned.no ontology
GSBRNA2T00143332001	BnaA02g02050D	chrA02	919773	922841	AT5G14250.1			13.44	22.963	0.585276	-0.772812	Down	0.00984416	0.000711067	Proteasome component (PCI) domain protein/Encodes subunit 3 of the COP9 signalosome./CONSTITUTIVE PHOTOMORPHOGENIC 13 (COP13); CONTAINS InterPro DOMAIN/s: Proteasome component (PCI) domain (InterPro:IPR000717), Winged helix-turn-helix transcription repressor DNA-binding (InterPro:IPR011991); Has 30201 Blast hits to 17322 proteins in 780 species: Archae - 12; Bacteria - 1396; Metazoa - 17338; Fung…	[33.99] development.unspecified
GSBRNA2T00143331001	BnaA02g02060D	chrA02	923025	924840	AT5G14260.2			0.413	1.116	0.385741	-1.3743	Down	0.0156357	0.00125714	Rubisco methyltransferase family protein/Rubisco methyltransferase family protein; FUNCTIONS IN: molecular_function unknown; INVOLVED IN: biological_process unknown; LOCATED IN: chloroplast; EXPRESSED IN: 23 plant structures; EXPRESSED DURING: 13 growth stages; CONTAINS InterPro DOMAIN/s: Rubisco LSMT substrate-binding (InterPro:IPR015353); BEST Arabidopsis thaliana protein match is: Rubisco meth…	[27.3.69] RNA.regulation of transcription.SET-domain transcriptional regulator family
GSBRNA2T00143320001	BnaA02g02160D	chrA02	948410	951280	AT5G14420.2			19.786	31.17	0.635446	-0.654159	Down	3.68473e-05	1.06927e-06	RING domain ligase2/Encodes RGLG2 (RING domain ligase 2), a RING domain ubiquitin E3 ligase that negatively regulates the drought stress response by mediating ERF53 transcriptional activity./RING domain ligase2 (RGLG2); CONTAINS InterPro DOMAIN/s: Zinc finger, RING-type (InterPro:IPR001841), Copine (InterPro:IPR010734), von Willebrand factor, type A (InterPro:IPR002035); BEST Arabidopsis thaliana…	[29.5.11.4.2] protein.degradation.ubiquitin.E3.RING
GSBRNA2T00143314001	BnaA02g02220D	chrA02	966160	970010	AT5G14610.2			16.233	39.336	0.382083	-1.38804	Down	0.00160761	8.15719e-05	DEAD box RNA helicase family protein/DEAD box RNA helicase family protein; FUNCTIONS IN: helicase activity, ATP-dependent helicase activity, ATP binding, nucleic acid binding; LOCATED IN: cellular_component unknown; EXPRESSED IN: 21 plant structures; EXPRESSED DURING: 12 growth stages; CONTAINS InterPro DOMAIN/s: DNA/RNA helicase, DEAD/DEAH box type, N-terminal (InterPro:IPR011545), RNA helicase,…	[27.1.2] RNA.processing.RNA helicase
GSBRNA2T00143313001	BnaA02g02230D	chrA02	970840	974101	AT5G14620.1			1.743	4.043	0.442017	-1.17782	Down	0.0217034	0.00188942	domains rearranged methyltransferase 2/A putative DNA methyltransferase with rearranged catalytic domains; similar to mammalian DNMT3 methyltransferases; contains UBA domains. The 3'-end proximal part of the gene coding region is highly methylated at both adenine and cytosine residues./domains rearranged methyltransferase 2 (DRM2); FUNCTIONS IN: N-methyltransferase activity; INVOLVED IN: DNA meth…	[27.3.46] RNA.regulation of transcription.DNA methyltransferases
GSBRNA2T00143304001	BnaA02g02290D	chrA02	1008948	1013526	AT5G14740.2			5.786	1.053	4.83341	2.27304	Up	0.000505896	2.11402e-05	carbonic anhydrase 2/Encodes a beta carbonic anhydrase likely to be localized in the cytoplasm. Expression of its mRNA is seen in etiolated seedlings and points to a possible nonphotosynthetic role for this isoform./carbonic anhydrase 2 (CA2); FUNCTIONS IN: carbonate dehydratase activity, zinc ion binding; INVOLVED IN: defense response to bacterium, carbon utilization; LOCATED IN: cytosol, chloro…	[8.3] TCA / org transformation.carbonic anhydrases
GSBRNA2T00143299001	BnaA02g02340D	chrA02	1035896	1044814	AT5G14880.1			1.593	2.62	0.605384	-0.724077	Down	8.47188e-07	1.61067e-08	Potassium transporter family protein/Potassium transporter family protein; FUNCTIONS IN: potassium ion transmembrane transporter activity; INVOLVED IN: potassium ion transport; LOCATED IN: membrane; EXPRESSED IN: 22 plant structures; EXPRESSED DURING: 13 growth stages; CONTAINS InterPro DOMAIN/s: Potassium uptake protein, kup (InterPro:IPR018519), K+ potassium transporter (InterPro:IPR003855); BE…	[34.15] transport.potassium
GSBRNA2T00143271001	BnaA02g02590D	chrA02	1156791	1162055	AT5G15400.1			12.693	20.466	0.619165	-0.691603	Down	0.0105228	0.00077279	U-box domain-containing protein/U-box domain-containing protein; FUNCTIONS IN: ubiquitin-protein ligase activity, ubiquitin-ubiquitin ligase activity; INVOLVED IN: protein ubiquitination, ubiquitin-dependent protein catabolic process; LOCATED IN: ubiquitin ligase complex; EXPRESSED IN: 23 plant structures; EXPRESSED DURING: 13 growth stages; CONTAINS InterPro DOMAIN/s: Ubiquitin conjugation facto…	[29.5.11] protein.degradation.ubiquitin
GSBRNA2T00143267001	BnaA02g02620D	chrA02	1166188	1169438	AT5G15450.1			2.896	5.023	0.57421	-0.800349	Down	0.00104662	4.94893e-05	casein lytic proteinase B3/Encodes a chloroplast-targeted Hsp101 homologue. Functions as a molecular chaperone involved in plastid differentiation mediating internal thylakoid membrane formation and conferring thermotolerance to chloroplasts during heat stress. APG6 is constitutively expressed in the root tips, the organ boundary region, the reproductive tissues of mature plants where plastids ex…	[20.2.1] stress.abiotic.heat
GSBRNA2T00143264001	BnaA02g02650D	chrA02	1180615	1183140	AT5G15510.2			13.65	19.176	0.711923	-0.490207	Down	0.0116457	0.000878444	TPX2 (targeting protein for Xklp2) protein family/TPX2 (targeting protein for Xklp2) protein family; FUNCTIONS IN: molecular_function unknown; INVOLVED IN: biological_process unknown; EXPRESSED IN: 17 plant structures; EXPRESSED DURING: 7 growth stages; CONTAINS InterPro DOMAIN/s: Xklp2 targeting protein (InterPro:IPR009675); BEST Arabidopsis thaliana protein match is: TPX2 (targeting protein for…	[35.2.1001] not assigned.unknown
GSBRNA2T00143254001	BnaA02g02720D	chrA02	1225420	1227346	AT5G15650.1			8.106	12.893	0.630521	-0.665383	Down	0.000953775	4.423e-05	reversibly glycosylated polypeptide 2/RGP2 is a UDP-arabinose mutase that catalyzes the interconversion between the pyranose and furanose forms of UDP-L-arabinose. It appears to be required for proper cell wall formation. rgp1(at3g02230)/rgp2 double mutants have a male gametophyte lethal phenotype. RGP2 fusion proteins can be found in the cytosol and peripherally associated with the Golgi apparat…	[10.5.5] cell wall.cell wall proteins.RGP
GSBRNA2T00143250001	BnaA02g02750D	chrA02	1240341	1245807	AT5G15700.1			4.023	7.936	0.507851	-0.977523	Down	0.00221823	0.000119452	DNA/RNA polymerases superfamily protein/Nucleus encoded plastid RNA polymerase. Localized in mitochondria and chloroplast./DNA/RNA polymerases superfamily protein; FUNCTIONS IN: RNA polymerase activity, DNA-directed RNA polymerase activity, DNA binding; INVOLVED IN: transcription; LOCATED IN: mitochondrion, chloroplast, thylakoid membrane; EXPRESSED IN: stem; CONTAINS InterPro DOMAIN/s: DNA-direc…	[27.2] RNA.transcription
GSBRNA2T00143233001	BnaA02g02910D	chrA02	1297885	1298553	AT5G15970.1			183.446	518.363	0.36519	-1.45328	Down	0.0294306	0.00276704	stress-responsive protein (KIN2) / stress-induced protein (KIN2) / cold-responsive protein (COR6.6) / cold-regulated protein (COR6.6)/Encodes a gene that can be induced by cold and abscisic acid and may be involved in cold acclimation and salt tolerance./KIN2; FUNCTIONS IN: molecular_function unknown; INVOLVED IN: response to water deprivation, response to salt stress, response to cold, response …	[31.1] cell.organisation
GSBRNA2T00143220001	BnaA02g03010D	chrA02	1323030	1328961	AT5G16180.1			2.19	3.47	0.626363	-0.674928	Down	0.000514602	2.15701e-05	ortholog of maize chloroplast splicing factor CRS1/ortholog of maize chloroplast splicing factor CRS1 (CRS1); FUNCTIONS IN: RNA binding; INVOLVED IN: Group II intron splicing; EXPRESSED IN: 22 plant structures; EXPRESSED DURING: 13 growth stages; CONTAINS InterPro DOMAIN/s: RNA-binding, CRM domain (InterPro:IPR001890); BEST Arabidopsis thaliana protein match is: CRS1 / YhbY (CRM) domain-containin…	[27.1.1] RNA.processing.splicing
GSBRNA2T00143219001	BnaA02g03020D	chrA02	1329056	1333593	AT5G16210.1			8.783	14.926	0.599412	-0.73838	Down	0.0180833	0.00150365	HEAT repeat-containing protein/HEAT repeat-containing protein; FUNCTIONS IN: binding; INVOLVED IN: biological_process unknown; LOCATED IN: endomembrane system; EXPRESSED IN: 23 plant structures; EXPRESSED DURING: 15 growth stages; CONTAINS InterPro DOMAIN/s: Armadillo-like helical (InterPro:IPR011989), HEAT, type 2 (InterPro:IPR021133), LisH dimerisation motif (InterPro:IPR006594), Armadillo-type…	[35.2.1001] not assigned.unknown
GSBRNA2T00143198001	BnaA02g03190D	chrA02	1412245	1416268	AT5G16630.2			3.91	6.723	0.586484	-0.769837	Down	0.000638764	2.75622e-05	DNA repair protein Rad4 family/RAD4; FUNCTIONS IN: damaged DNA binding; INVOLVED IN: nucleotide-excision repair; LOCATED IN: nucleus, chloroplast; EXPRESSED IN: 24 plant structures; EXPRESSED DURING: 15 growth stages; CONTAINS InterPro DOMAIN/s: Transglutaminase-like (InterPro:IPR002931), DNA repair protein Rad4, DNA-binding domain 1 (InterPro:IPR018326), DNA repair protein Rad4, DNA-binding doma…	[28.2] DNA.repair
GSBRNA2T00143189001	BnaA02g03250D	chrA02	1441895	1446762	AT5G16750.1			3.47	5.63	0.616151	-0.698643	Down	0.0311723	0.00298805	Transducin family protein / WD-40 repeat family protein/Encodes a nucleolar localized WD-40 repeat protein that is preferentially expressed in dividing cells and is required for regulated division planes and embryo development./TORMOZEMBRYO DEFECTIVE (TOZ); CONTAINS InterPro DOMAIN/s: WD40 repeat 2 (InterPro:IPR019782), WD40 repeat, conserved site (InterPro:IPR019775), WD40 repeat (InterPro:IPR00…	[29.2.2.3.4] protein.synthesis.ribosome biogenesis.Pre-rRNA processing and modifications.WD-repeat proteins
GSBRNA2T00143183001	BnaA02g03300D	chrA02	1464018	1466697	AT5G16890.1			5.13	6.906	0.604731	-0.725634	Down	0.0112852	0.000842199	Exostosin family protein/Exostosin family protein; FUNCTIONS IN: catalytic activity; INVOLVED IN: biological_process unknown; LOCATED IN: chloroplast, membrane; CONTAINS InterPro DOMAIN/s: Exostosin-like (InterPro:IPR004263); BEST Arabidopsis thaliana protein match is: Exostosin family protein (TAIR:AT2G35100.1); Has 1807 Blast hits to 1807 proteins in 277 species: Archae - 0; Bacteria - 0; Metaz…	[10.3] cell wall.hemicellulose synthesis
GSBRNA2T00143179001	BnaA02g03330D	chrA02	1477815	1480587	AT5G16930.1			1.643	4.46	0.375296	-1.4139	Down	4.41118e-05	1.31181e-06	AAA-type ATPase family protein/AAA-type ATPase family protein; FUNCTIONS IN: nucleoside-triphosphatase activity, ATPase activity, nucleotide binding, ATP binding; LOCATED IN: endomembrane system; EXPRESSED IN: 16 plant structures; EXPRESSED DURING: 9 growth stages; CONTAINS InterPro DOMAIN/s: ATPase, AAA+ type, core (InterPro:IPR003593), ATPase, AAA-type, core (InterPro:IPR003959), Protein of unk…	[29.5.9] protein.degradation.AAA type
GSBRNA2T00143149001	BnaA02g03600D	chrA02	1595337	1598531	AT5G17440.1			8.083	23.753	0.345916	-1.53151	Down	1.98e-07	3.18445e-09	LUC7 related protein/LUC7 related protein; CONTAINS InterPro DOMAIN/s: LUC7 related (InterPro:IPR004882); BEST Arabidopsis thaliana protein match is: LUC7 related protein (TAIR:AT3G03340.1); Has 30201 Blast hits to 17322 proteins in 780 species: Archae - 12; Bacteria - 1396; Metazoa - 17338; Fungi - 3422; Plants - 5037; Viruses - 0; Other Eukaryotes - 2996 (source: NCBI BLink)./	[35.1.1023] not assigned.no ontology
GSBRNA2T00143132001	BnaA02g03730D	chrA02	1716750	1718494	AT5G17850.1			0.13	0.756	0.256371	-1.9637	Down	0.023285	0.00206659	Sodium/calcium exchanger family protein/Sodium/calcium exchanger family protein; FUNCTIONS IN: cation:cation antiporter activity, calcium:sodium antiporter activity; INVOLVED IN: cation transport, transmembrane transport; LOCATED IN: endomembrane system, integral to membrane; EXPRESSED IN: 19 plant structures; EXPRESSED DURING: 12 growth stages; CONTAINS InterPro DOMAIN/s: Sodium/calcium exchange…	[34.21] transport.calcium
GSBRNA2T00081071001	BnaA02g04200D	chrA02	1878064	1884171	AT5G19390.3			11.16	18.033	0.617157	-0.696291	Down	5.10437e-17	1.51467e-19	Rho GTPase activation protein (RhoGAP) with PH domain/Encodes a protein with similarity to REN1, a Rho GTPase activating protein./Rho GTPase activation protein (RhoGAP) with PH domain; FUNCTIONS IN: Rho GTPase activator activity, phosphoinositide binding; INVOLVED IN: signal transduction; LOCATED IN: chloroplast thylakoid membrane; EXPRESSED IN: guard cell, cultured cell; CONTAINS InterPro DOMAIN…	[35.1.1023] not assigned.no ontology
GSBRNA2T00081072001	BnaA02g04210D	chrA02	1885048	1889994	AT5G19400.2			6.15	11.426	0.53386	-0.905466	Down	0.000405527	1.64251e-05	Telomerase activating protein Est1/Encodes SMG7, a protein that possesses an evolutionarily conserved EST1 domain and exhibits strong homology to human SMG6 (EST1A) and SMG7 (EST1C) proteins. SMG7 plays an evolutionarily conserved role in nonsense-mediated RNA decay (NMD). Required for exit from meiosis. Hypomorphic smg7 alleles render mutant plants sterile by causing an unusual cell-cycle arrest…	[35.2.1001] not assigned.unknown
GSBRNA2T00081074001	BnaA02g04230D	chrA02	1894206	1897306	AT5G19450.2			9.57	17.62	0.54885	-0.865516	Down	9.15658e-08	1.36209e-09	calcium-dependent protein kinase 19/calcium-dependent protein kinase (CDPK19) mRNA, complete/calcium-dependent protein kinase 19 (CDPK19); FUNCTIONS IN: in 6 functions; INVOLVED IN: protein amino acid phosphorylation; LOCATED IN: plasma membrane; EXPRESSED IN: 24 plant structures; EXPRESSED DURING: 13 growth stages; CONTAINS InterPro DOMAIN/s: Protein kinase, ATP binding site (InterPro:IPR017441)…	[30.3] signalling.calcium
GSBRNA2T00081079001	BnaA02g04280D	chrA02	1917495	1919493	AT5G19530.1			14.94	37.453	0.405627	-1.30177	Down	2.35907e-05	6.51398e-07	S-adenosyl-L-methionine-dependent methyltransferases superfamily protein/Encodes a spermine synthase. Required for internode elongation and vascular development, specifically in the mechanism that defines the boundaries between veins and nonvein regions. This mechanism may be mediated by polar auxin transport. Though ACL5 has been shown to function as a spermine synthase in E. coli, an ACL5 knock…	[22.1.7] polyamine metabolism.synthesis.spermine synthase
GSBRNA2T00081098001	BnaA02g04450D	chrA02	1996508	1998935	AT5G19760.1			65.09	95.226	0.683395	-0.549209	Down	3.94303e-07	6.91395e-09	Mitochondrial substrate carrier family protein/Encodes a novel mitochondrial carrier capable of transporting both dicarboxylates (such as malate, oxaloacetate, oxoglutarate, and maleate) and tricarboxylates (such as citrate, isocitrate, cis-aconitate, and trans-aconitate)./Mitochondrial substrate carrier family protein; FUNCTIONS IN: oxidative phosphorylation uncoupler activity, binding; INVOLVED…	[34.9] transport.metabolite transporters at the mitochondrial membrane
GSBRNA2T00081370001	BnaA02g04850D	chrA02	2148169	2152958	AT5G20350.1			3.223	8.14	0.42221	-1.24397	Down	7.15946e-14	3.46725e-16	Ankyrin repeat family protein with DHHC zinc finger domain/Encodes a protein containing ankyrin and DHHC-CRD domain. Acts to restrict the size of the swelling that forms at the beginning of root hair cell growth, possibly by a mechanism that requires RHD1. Mutant displays defects in both root hair and pollen tube growth./TIP GROWTH DEFECTIVE 1 (TIP1); FUNCTIONS IN: acyl binding, S-acyltransferase…	[31.1] cell.organisation
GSBRNA2T00081366001	BnaA02g04890D	chrA02	2161844	2172157	AT5G20490.1			1.613	3.75	0.441541	-1.17938	Down	0.000698728	3.06523e-05	Myosin family protein with Dil domain/Encodes a member of the type XI myosin protein family involved in root hair growth, trichome development, and organelle trafficking. This gene appears to be expressed at low levels throughout the plant./XIK; FUNCTIONS IN: motor activity; INVOLVED IN: in 11 processes; LOCATED IN: endomembrane system, myosin complex; EXPRESSED IN: 6 plant structures; EXPRESSED …	[31.1] cell.organisation
GSBRNA2T00081358001	BnaA02g04960D	chrA02	2196895	2197530	AT5G20630.1			56.993	30.703	1.80649	0.853189	Up	0.000196732	7.19493e-06	germin 3/Encodes a germin-like protein. Its transcripts are more abundant in RNA from leaves collected in the evening, suggesting some kind of circadian regulation./germin 3 (GER3); INVOLVED IN: response to cold, peptidyl-cysteine S-nitrosylation; LOCATED IN: extracellular matrix, apoplast, cell wall, nucleus, plant-type cell wall; EXPRESSED IN: 22 plant structures; EXPRESSED DURING: 14 growth st…	[20.2.99] stress.abiotic.unspecified
GSBRNA2T00001314001	BnaA02g05230D	chrA02	2376801	2379378	AT5G21100.1			5.606	2.493	2.1935	1.13323	Up	1.51909e-06	3.09884e-08	Plant L-ascorbate oxidase/Plant L-ascorbate oxidase; FUNCTIONS IN: oxidoreductase activity, copper ion binding, L-ascorbate oxidase activity; INVOLVED IN: oxidation reduction; LOCATED IN: plant-type cell wall; EXPRESSED IN: 21 plant structures; EXPRESSED DURING: 13 growth stages; CONTAINS InterPro DOMAIN/s: Multicopper oxidase, type 3 (InterPro:IPR011707), Multicopper oxidase, type 2 (InterPro:IP…	[21.2.1] redox.ascorbate and glutathione.ascorbate
GSBRNA2T00001327001	BnaA02g05340D	chrA02	2433263	2436786	AT5G21482.1			6.876	4.456	1.53488	0.618129	Up	0.0178391	0.00147922	cytokinin oxidase 7/This gene used to be called AtCKX5. It encodes a protein whose sequence is similar to cytokinin oxidase/dehydrogenase, which catalyzes the degradation of cytokinins./cytokinin oxidase 7 (CKX7); CONTAINS InterPro DOMAIN/s: Cytokinin dehydrogenase 1, FAD/cytokinin binding domain (InterPro:IPR015345), FAD-binding, type 2 (InterPro:IPR016166), FAD-linked oxidase-like, C-terminal (…	[17.4.1.1003] hormone metabolism.cytokinin.synthesis-degradation
GSBRNA2T00001364001	BnaA02g05620D	chrA02	2588447	2590429	AT5G22400.1			7.306	4.503	1.67095	0.740665	Up	1.39847e-07	2.1773e-09	Rho GTPase activating protein with PAK-box/P21-Rho-binding domain/Rho GTPase activating protein with PAK-box/P21-Rho-binding domain; FUNCTIONS IN: Rac GTPase activator activity; INVOLVED IN: signal transduction; LOCATED IN: intracellular, chloroplast; EXPRESSED IN: 17 plant structures; EXPRESSED DURING: 7 growth stages; CONTAINS InterPro DOMAIN/s: PAK-box/P21-Rho-binding (InterPro:IPR000095), Rho…	[30.5] signalling.G-proteins
GSBRNA2T00001383001	BnaA02g05780D	chrA02	2659724	2661379	AT5G22630.1			4.063	7.743	0.531193	-0.912691	Down	0.0234389	0.00208327	arogenate dehydratase 5/Encodes a plastid-localized arogenate dehydratase involved in phenylalanine biosynthesis. Not less than six genes encoding ADT were identi&#64257;ed in the Arabidopsis genome: ADT1 [At1g11790]; ADT2 [At3g07630]; ADT3 [At2g27820]; ADT4 [At3g44720]; ADT5 [At5g22630]; and ADT6 [At1g08250]./arogenate dehydratase 5 (ADT5); FUNCTIONS IN: arogenate dehydratase activity, prephenat…	[13.1.6.3.1] amino acid metabolism.synthesis.aromatic aa.phenylalanine.arogenate dehydratase / prephenate dehydratase
GSBRNA2T00001387001	BnaA02g05820D	chrA02	2686670	2689099	AT1G48920.1			32.81	13.27	2.44172	1.2879	Up	0.012431	0.000946468	nucleolin like 1/Encodes ATNUC-L1 (NUCLEOLIN LIKE 1), the predominant form of the two nucleolin proteins found in Arabidopsis. This protein is involved in rRNA processing, ribosome biosynthesis, and vascular pattern formation. PARL1 localizes to the nucleolus and parl1 mutants accumulate elevated levels of the unspliced 35S pre-rRNA. parl1 mutants also have defects in cotyledon, leaf, sepal, and …	[29.2.2.3.1] protein.synthesis.ribosome biogenesis.Pre-rRNA processing and modifications.snoRNPs
GSBRNA2T00001389001	BnaA02g05840D	chrA02	2690164	2692981	AT5G22650.1			223.33	410.94	0.546619	-0.871393	Down	0.000509043	2.12848e-05	histone deacetylase 2B/Encodes a member of a plant-specific class of histone deacetylases. Controls the development of adaxial/abaxial leaf polarity. Its mRNA is widely expressed in stems, leaves, flowers and young siliques. Plant lines expressing RNAi constructs directed against this gene showed a marked reduction in agrobacterium-mediated root transformation./histone deacetylase 2B (HD2B); FUNC…	[27.3.55] RNA.regulation of transcription.HDA
GSBRNA2T00001396001	BnaA02g05900D	chrA02	2710895	2715699	AT5G22740.1			0.74	2.42	0.317088	-1.65705	Down	0.0104354	0.000764364	cellulose synthase-like A02/encodes a beta-mannan synthase based on in vitro enzyme assays from heterologously expressed protein/cellulose synthase-like A02 (CSLA02); CONTAINS InterPro DOMAIN/s: Glycosyl transferase, family 2 (InterPro:IPR001173); BEST Arabidopsis thaliana protein match is: Nucleotide-diphospho-sugar transferases superfamily protein (TAIR:AT5G03760.1); Has 5133 Blast hits to 5129…	[10.2] cell wall.cellulose synthesis
GSBRNA2T00001400001	BnaA02g05940D	chrA02	2732209	2736409	AT5G22800.1			3.313	5.823	0.568268	-0.815358	Down	6.79729e-08	9.72713e-10	Alanyl-tRNA synthetase, class IIc/A locus involved in embryogenesis. Mutations in this locus result in embryo lethality./EMBRYO DEFECTIVE 1030 (EMB1030); FUNCTIONS IN: alanine-tRNA ligase activity, ligase activity, forming aminoacyl-tRNA and related compounds, nucleotide binding, ATP binding, nucleic acid binding; INVOLVED IN: alanyl-tRNA aminoacylation, embryo development ending in seed dormancy…	[29.1.7] protein.aa activation.alanine-tRNA ligase
GSBRNA2T00001403001	BnaA02g05960D	chrA02	2749736	2752580	AT5G22820.2			6.666	3.343	1.98988	0.992683	Up	1.24536e-19	2.57564e-22	ARM repeat superfamily protein/ARM repeat superfamily protein; FUNCTIONS IN: binding; INVOLVED IN: biological_process unknown; LOCATED IN: cellular_component unknown; EXPRESSED IN: 22 plant structures; EXPRESSED DURING: 11 growth stages; CONTAINS InterPro DOMAIN/s: Armadillo-type fold (InterPro:IPR016024)./	[35.2.1001] not assigned.unknown
GSBRNA2T00001405001	BnaA02g05980D	chrA02	2755839	2757808	AT5G22850.1			3.323	7.016	0.351408	-1.50878	Down	4.5497e-08	6.24775e-10	Eukaryotic aspartyl protease family protein/Eukaryotic aspartyl protease family protein; FUNCTIONS IN: aspartic-type endopeptidase activity; INVOLVED IN: proteolysis; LOCATED IN: endomembrane system; EXPRESSED IN: 23 plant structures; EXPRESSED DURING: 13 growth stages; CONTAINS InterPro DOMAIN/s: Peptidase aspartic (InterPro:IPR021109), Peptidase aspartic, catalytic (InterPro:IPR009007), Peptida…	[29.5] protein.degradation
GSBRNA2T00001406001	BnaA02g05990D	chrA02	2765845	2768984	AT5G22860.2			3.406	1.12	2.80092	1.4859	Up	0.0181097	0.00150631	Serine carboxypeptidase S28 family protein/Serine carboxypeptidase S28 family protein; FUNCTIONS IN: serine-type peptidase activity, peptidase activity; INVOLVED IN: proteolysis; LOCATED IN: endomembrane system; EXPRESSED IN: 22 plant structures; EXPRESSED DURING: 13 growth stages; CONTAINS InterPro DOMAIN/s: Peptidase S28 (InterPro:IPR008758); BEST Arabidopsis thaliana protein match is: alpha/be…	[29.5] protein.degradation
GSBRNA2T00001415001	BnaA02g06070D	chrA02	2807154	2808643	AT5G22950.1			1.566	5.04	0.345908	-1.53154	Down	0.00265406	0.000147626	SNF7 family protein/VPS24.1; CONTAINS InterPro DOMAIN/s: Snf7 (InterPro:IPR005024); BEST Arabidopsis thaliana protein match is: SNF7 family protein (TAIR:AT3G45000.1); Has 1807 Blast hits to 1807 proteins in 277 species: Archae - 0; Bacteria - 0; Metazoa - 736; Fungi - 347; Plants - 385; Viruses - 0; Other Eukaryotes - 339 (source: NCBI BLink)./	[27.3.71] RNA.regulation of transcription.SNF7
GSBRNA2T00001422001	BnaA02g06120D	chrA02	2852062	2854016	AT5G60750.1			11.09	5.76	1.88705	0.916135	Up	0.000577892	2.46313e-05	CAAX amino terminal protease family protein/Encodes a chloroplast endoproteinase, SNOWY COTYLEDON4 (SCO4), required for photosynthetic acclimation to higher light intensities./CAAX amino terminal protease family protein; FUNCTIONS IN: endopeptidase activity; INVOLVED IN: proteolysis; LOCATED IN: chloroplast, membrane; EXPRESSED IN: 23 plant structures; EXPRESSED DURING: 14 growth stages; CONTAINS…	[29.5] protein.degradation
GSBRNA2T00001435001	BnaA02g06190D	chrA02	2966419	2969708	AT5G60640.1			0.55	5.64	0.109018	-3.19736	Down	5.65302e-09	6.36859e-11	PDI-like 1-4/Encodes a protein disulfide isomerase-like (PDIL) protein, a member of a multigene family within the thioredoxin (TRX) superfamily. Unlike several other PDI family members, transcript levels for this gene are not up-regulated in response to three different chemical inducers of ER stress (dithiothreitol, beta-mercaptoethanol, and tunicamycin). However, the level of transcripts for thi…	[21.1.1] redox.thioredoxin.PDIL
GSBRNA2T00001455001	BnaA02g06340D	chrA02	3035321	3036104	AT5G58470.2			18.643	9.713	1.89521	0.922358	Up	0.000693994	3.04e-05	TBP-associated factor 15B/TBP-associated factor 15B (TAF15b); FUNCTIONS IN: binding, nucleotide binding, zinc ion binding, nucleic acid binding; INVOLVED IN: biological_process unknown; LOCATED IN: chloroplast; EXPRESSED IN: 22 plant structures; EXPRESSED DURING: 13 growth stages; CONTAINS InterPro DOMAIN/s: RNA recognition motif, RNP-1 (InterPro:IPR000504), Nucleotide-binding, alpha-beta plait (…	[27.3.99] RNA.regulation of transcription.unclassified
GSBRNA2T00001462001	BnaA02g06390D	chrA02	3056588	3058985	AT5G60360.1			4.936	1.996	2.1159	1.08127	Up	0.00147277	7.37462e-05	aleurain-like protease/Encodes a senescence-associated thiol protease./aleurain-like protease (ALP); FUNCTIONS IN: cysteine-type peptidase activity; INVOLVED IN: response to ethylene stimulus, proteolysis, aging; LOCATED IN: vacuole; EXPRESSED IN: 23 plant structures; EXPRESSED DURING: 13 growth stages; CONTAINS InterPro DOMAIN/s: Peptidase C1A, papain (InterPro:IPR013128), Proteinase inhibitor I…	[29.5.3] protein.degradation.cysteine protease
GSBRNA2T00001506001	BnaA02g06780D	chrA02	3227932	3228405	AT5G59820.1			0	1.486	0.175889	-2.50726	Down	0.025972	0.00235912	C2H2-type zinc finger family protein/Encodes a zinc finger protein involved in high light and cold acclimation. Overexpression of this putative transcription factor increases the expression level of 9 cold-responsive genes and represses the expression level of 15 cold-responsive genes, including CBF genes. Also, lines overexpressing this gene exhibits a small but reproducible increase in freeze t…	[27.3.11] RNA.regulation of transcription.C2H2 zinc finger family
GSBRNA2T00048027001	BnaA02g06840D	chrA02	3248327	3250522	AT5G59790.1			27.47	36.73	0.752436	-0.410359	Down	0.00361603	0.000212098	Domain of unknown function (DUF966)/CONTAINS InterPro DOMAIN/s: Protein of unknown function DUF966 (InterPro:IPR010369), Uncharacterised conserved protein UCP031043 (InterPro:IPR021182); BEST Arabidopsis thaliana protein match is: Domain of unknown function (DUF966) (TAIR:AT3G46110.1); Has 1807 Blast hits to 1807 proteins in 277 species: Archae - 0; Bacteria - 0; Metazoa - 736; Fungi - 347; Plant…	[35.2.1001] not assigned.unknown
GSBRNA2T00048028001	BnaA02g06850D	chrA02	3251986	3254175	AT5G59790.1			17.14	4.7	3.59643	1.84657	Up	0.0275424	0.00254486	Domain of unknown function (DUF966)/CONTAINS InterPro DOMAIN/s: Protein of unknown function DUF966 (InterPro:IPR010369), Uncharacterised conserved protein UCP031043 (InterPro:IPR021182); BEST Arabidopsis thaliana protein match is: Domain of unknown function (DUF966) (TAIR:AT3G46110.1); Has 1807 Blast hits to 1807 proteins in 277 species: Archae - 0; Bacteria - 0; Metazoa - 736; Fungi - 347; Plant…	[35.2.1001] not assigned.unknown
GSBRNA2T00029759001	BnaA02g06860D	chrA02	3256044	3258810	AT5G59750.1			0.723	0.036	6.77958	2.7612	Up	0.00012076	4.11242e-06	DHBP synthase RibB-like alpha/beta domain;GTP cyclohydrolase II/DHBP synthase RibB-like alpha/beta domain;GTP cyclohydrolase II; FUNCTIONS IN: 3,4-dihydroxy-2-butanone-4-phosphate synthase activity, GTP cyclohydrolase II activity; INVOLVED IN: riboflavin biosynthetic process; LOCATED IN: chloroplast; EXPRESSED IN: 23 plant structures; EXPRESSED DURING: 13 growth stages; CONTAINS InterPro DOMAIN/s…	[18.3.1] Co-factor and vitamine metabolism.riboflavin.GTP cyclohydrolase II
BGI_novel_G000287	/	ChrA02	3297736	3298517	AT5G59660.3			1.683	6.06	0.319491	-1.64615	Down	0.0241279	0.00215628	protein_coding;NULL;;Leucine-rich repeat protein kinase family protein;(source:Araport11)	[30.5] signalling.G-proteins
GSBRNA2T00010716001	BnaA02g06990D	chrA02	3313893	3315667	AT5G59610.2			5.866	2.076	2.63629	1.39851	Up	0.0137847	0.0010784	Chaperone DnaJ-domain superfamily protein/Chaperone DnaJ-domain superfamily protein; FUNCTIONS IN: unfolded protein binding, heat shock protein binding; INVOLVED IN: protein folding; EXPRESSED IN: 24 plant structures; EXPRESSED DURING: 15 growth stages; CONTAINS InterPro DOMAIN/s: Molecular chaperone, heat shock protein, Hsp40, DnaJ (InterPro:IPR015609), Heat shock protein DnaJ, N-terminal (Inter…	[20.2.1] stress.abiotic.heat
GSBRNA2T00052695001	BnaA02g07170D	chrA02	3409423	3410403	AT5G59030.1			2.156	6.283	0.368485	-1.44032	Down	1.06358e-13	5.35572e-16	copper transporter 1/encodes a putative copper transport protein that contains copper-binding motif and functionally complements in copper-transport defective yeast strains/copper transporter 1 (COPT1); CONTAINS InterPro DOMAIN/s: Ctr copper transporter (InterPro:IPR007274); BEST Arabidopsis thaliana protein match is: Ctr copper transporter family (TAIR:AT2G26975.1); Has 1807 Blast hits to 1807 p…	[34.12] transport.metal
GSBRNA2T00052709001	BnaA02g07310D	chrA02	3474415	3476714	AT5G59020.1			1.363	0.36	3.30085	1.72284	Up	3.13852e-05	8.95038e-07	Protein of unknown function (DUF3527)/Protein of unknown function (DUF3527); CONTAINS InterPro DOMAIN/s: Protein of unknown function DUF3527 (InterPro:IPR021916); BEST Arabidopsis thaliana protein match is: Protein of unknown function (DUF3527) (TAIR:AT2G29510.1); Has 1807 Blast hits to 1807 proteins in 277 species: Archae - 0; Bacteria - 0; Metazoa - 736; Fungi - 347; Plants - 385; Viruses - 0; …	[35.2.1001] not assigned.unknown
GSBRNA2T00052734001	BnaA02g07530D	chrA02	3578213	3581235	AT5G58700.1			2.673	5.766	0.465014	-1.10465	Down	0.0204704	0.001755	phosphatidylinositol-speciwc phospholipase C4/phosphatidylinositol-speciwc phospholipase C4 (PLC4); FUNCTIONS IN: phospholipase C activity, phosphoinositide phospholipase C activity, phosphoric diester hydrolase activity; INVOLVED IN: signal transduction, intracellular signaling pathway, lipid metabolic process; LOCATED IN: plasma membrane; EXPRESSED IN: 22 plant structures; EXPRESSED DURING: 15 …	[30.4.4] signalling.phosphinositides.phosphoinositide phospholipase C
GSBRNA2T00052737001	BnaA02g07560D	chrA02	3591463	3594095	AT5G58670.1			5.16	1.996	2.42557	1.27833	Up	0.00606646	0.000395334	phospholipase C1/phosphatidylinositol-specific phospholipase C is induced to a significant extent under various environmental stresses, such as dehydration, salinity, and low temperature. May play a role in secondary ABA response. There are two genes called ATPLC1, one corresponding to AT4g38530 and one corresponding ot AT5g58670 (this one)./phospholipase C1 (PLC1); CONTAINS InterPro DOMAIN/s: Ph…	[30.4.4] signalling.phosphinositides.phosphoinositide phospholipase C
GSBRNA2T00052739001	BnaA02g07570D	chrA02	3595737	3596519	AT5G58660.1			1.14	0.15	6.12551	2.61483	Up	1.19776e-14	5.09286e-17	2-oxoglutarate (2OG) and Fe(II)-dependent oxygenase superfamily protein/2-oxoglutarate (2OG) and Fe(II)-dependent oxygenase superfamily protein; FUNCTIONS IN: oxidoreductase activity, acting on paired donors, with incorporation or reduction of molecular oxygen, 2-oxoglutarate as one donor, and incorporation of one atom each of oxygen into both donors, oxidoreductase activity, iron ion binding; IN…	[35.1.1023] not assigned.no ontology
GSBRNA2T00052745001	BnaA02g07590D	chrA02	3621479	3622012	AT5G58500.1			3.563	0.333	5.90067	2.56088	Up	0.00125409	6.13788e-05	Protein of unknown function (DUF640)/LIGHT SENSITIVE HYPOCOTYLS 5 (LSH5); CONTAINS InterPro DOMAIN/s: Protein of unknown function DUF640 (InterPro:IPR006936); BEST Arabidopsis thaliana protein match is: Protein of unknown function (DUF640) (TAIR:AT1G07090.1); Has 1807 Blast hits to 1807 proteins in 277 species: Archae - 0; Bacteria - 0; Metazoa - 736; Fungi - 347; Plants - 385; Viruses - 0; Other…	[35.2.1001] not assigned.unknown
GSBRNA2T00052757001	BnaA02g07690D	chrA02	3664655	3666820	AT5G58350.1			2.703	1.003	2.68986	1.42753	Up	0.0296756	0.00279762	with no lysine (K) kinase 4/Encodes a member of the WNK family (9 members in all) of protein kinases, the structural design of which is clearly distinct from those of other known protein kinases, such as receptor-like kinases and mitogen-activated protein kinases. Its transcription is under the control of circadian rhythms./with no lysine (K) kinase 4 (WNK4); FUNCTIONS IN: protein kinase activity…	[30.6] signalling.MAP kinases
GSBRNA2T00052763001	BnaA02g07750D	chrA02	3677176	3680234	AT5G58300.2			1.21	3.273	0.370314	-1.43318	Down	0.0139559	0.00109448	Leucine-rich repeat protein kinase family protein/Leucine-rich repeat protein kinase family protein; FUNCTIONS IN: protein serine/threonine kinase activity, kinase activity, ATP binding; INVOLVED IN: transmembrane receptor protein tyrosine kinase signaling pathway, protein amino acid phosphorylation; LOCATED IN: plasma membrane; EXPRESSED IN: 22 plant structures; EXPRESSED DURING: 13 growth stage…	[30.2.3] signalling.receptor kinases.leucine rich repeat III
GSBRNA2T00052767001	BnaA02g07790D	chrA02	3691511	3693645	AT5G58200.2			15.173	5.633	2.66518	1.41423	Up	0.0313651	0.00301459	Calcineurin-like metallo-phosphoesterase superfamily protein/Calcineurin-like metallo-phosphoesterase superfamily protein; FUNCTIONS IN: hydrolase activity; INVOLVED IN: biological_process unknown; LOCATED IN: cellular_component unknown; EXPRESSED IN: 23 plant structures; EXPRESSED DURING: 14 growth stages; CONTAINS InterPro DOMAIN/s: Metallophosphoesterase (InterPro:IPR004843)./	[35.2.1001] not assigned.unknown
GSBRNA2T00052781001	BnaA02g07920D	chrA02	3750093	3753377	AT5G58050.1			1.043	0.12	5.14211	2.36236	Up	0.0454639	0.00485849	SHV3-like 4/Encodes a member of the glycerophosphodiester phosphodiesterase like (GDPD-like) family./SHV3-like 4 (SVL4); FUNCTIONS IN: glycerophosphodiester phosphodiesterase activity, kinase activity; INVOLVED IN: glycerol metabolic process, lipid metabolic process; LOCATED IN: anchored to membrane; EXPRESSED IN: 7 plant structures; EXPRESSED DURING: L mature pollen stage, M germinated pollen st…	[11.9.3.3] lipid metabolism.lipid degradation.lysophospholipases.glycerophosphodiester phosphodiesterase
GSBRNA2T00052783001	BnaA02g07940D	chrA02	3756167	3757468	AT5G58020.1			9.29	3.376	2.69794	1.43186	Up	0.042386	0.00443593	unknown protein; CONTAINS InterPro DOMAIN/s: Protein of unknown function DUF602 (InterPro:IPR006735); Has 385 Blast hits to 385 proteins in 189 species: Archae - 0; Bacteria - 0; Metazoa - 153; Fungi - 117; Plants - 50; Viruses - 0; Other Eukaryotes - 65 (source: NCBI BLink).//	[35.2.1001] not assigned.unknown
GSBRNA2T00052788001	BnaA02g07970D	chrA02	3777084	3780682	AT5G57990.1			12.47	17.443	0.713622	-0.486769	Down	1.02989e-05	2.57584e-07	ubiquitin-specific protease 23/Encodes a ubiquitin-specific protease./ubiquitin-specific protease 23 (UBP23); FUNCTIONS IN: ubiquitin-specific protease activity, ubiquitin thiolesterase activity; INVOLVED IN: ubiquitin-dependent protein catabolic process; LOCATED IN: chloroplast; EXPRESSED IN: 23 plant structures; EXPRESSED DURING: 13 growth stages; CONTAINS InterPro DOMAIN/s: Peptidase C19, ubiq…	[29.5.11.5] protein.degradation.ubiquitin.ubiquitin protease
GSBRNA2T00052791001	BnaA02g08000D	chrA02	3789905	3791891	AT5G57930.2			5.323	10	0.53465	-0.903335	Down	5.88559e-05	1.82134e-06	Arabidopsis thaliana protein of unknown function (DUF794)/ACCUMULATION OF PHOTOSYSTEM ONE 2/ACCUMULATION OF PHOTOSYSTEM ONE 2 (APO2); FUNCTIONS IN: molecular_function unknown; INVOLVED IN: embryo development ending in seed dormancy; LOCATED IN: chloroplast; EXPRESSED IN: 21 plant structures; EXPRESSED DURING: 13 growth stages; CONTAINS InterPro DOMAIN/s: Protein of unknown function DUF794, plant …	[35.2.1001] not assigned.unknown
GSBRNA2T00052792001	BnaA02g08010D	chrA02	3793190	3794664	AT5G57910.1			3.416	8.67	0.494822	-1.01502	Down	0.00320238	0.000183349	unknown protein; BEST Arabidopsis thaliana protein match is: unknown protein (TAIR:AT4G30630.1); Has 30201 Blast hits to 17322 proteins in 780 species: Archae - 12; Bacteria - 1396; Metazoa - 17338; Fungi - 3422; Plants - 5037; Viruses - 0; Other Eukaryotes - 2996 (source: NCBI BLink).//	[35.2.1001] not assigned.unknown
GSBRNA2T00052800001	BnaA02g08060D	chrA02	3805093	3806466	AT5G57830.1			1.65	14.933	0.104851	-3.25358	Down	0.0254223	0.00230103	Protein of unknown function, DUF593/Protein of unknown function, DUF593; FUNCTIONS IN: molecular_function unknown; INVOLVED IN: biological_process unknown; LOCATED IN: cellular_component unknown; EXPRESSED IN: 18 plant structures; EXPRESSED DURING: 8 growth stages; CONTAINS InterPro DOMAIN/s: Protein of unknown function DUF593 (InterPro:IPR007656); BEST Arabidopsis thaliana protein match is: Prot…	[35.2.1001] not assigned.unknown
GSBRNA2T00088556001	BnaA02g08130D	chrA02	3851339	3854687	AT5G57390.1			19.686	32.213	0.59916	-0.738987	Down	8.47283e-05	2.73879e-06	AINTEGUMENTA-like 5/Encodes a member of the AP2 family of transcriptional regulators. May be involved in germination and seedling growth. Mutants are resistant to ABA analogs and are resistant to high nitrogen concentrations.essential for the developmental transition between the embryonic and vegetative phases in plants. Overexpression results in the formation of somatic embryos on cotyledons. It…	[33.99] development.unspecified
GSBRNA2T00088555001	BnaA02g08140D	chrA02	3862183	3864694	AT5G57380.1			3.843	14.95	0.27608	-1.85684	Down	1.26646e-06	2.51679e-08	Fibronectin type III domain-containing protein/Encodes a plant homeodomain protein VERNALIZATION INSENSITIVE 3 (VIN3). In planta VIN3 and VRN2, VERNALIZATION 2, are part of a large protein complex that can include the polycomb group (PcG) proteins FERTILIZATION INDEPENDENT ENDOSPERM (FIE), CURLY LEAF (CLF), and SWINGER (SWN or EZA1). The complex has a role in establishing FLC (FLOWERING LOCUS C) …	[27.3.67] RNA.regulation of transcription.putative transcription regulator
GSBRNA2T00088554001	BnaA02g08150D	chrA02	3864799	3866193	AT5G57370.1			43.803	78.26	0.562868	-0.829131	Down	0.000327594	1.28856e-05	unknown protein; CONTAINS InterPro DOMAIN/s: Protein of unknown function DUF1777 (InterPro:IPR013957); Has 30201 Blast hits to 17322 proteins in 780 species: Archae - 12; Bacteria - 1396; Metazoa - 17338; Fungi - 3422; Plants - 5037; Viruses - 0; Other Eukaryotes - 2996 (source: NCBI BLink).//	[35.1.1023] not assigned.no ontology
GSBRNA2T00088553001	BnaA02g08160D	chrA02	3869186	3874606	AT5G57350.2			10.713	4.396	2.32691	1.21842	Up	0.00636095	0.000418202	H(+)-ATPase 3/member of Plasma membrane H+-ATPase family/H(+)-ATPase 3 (HA3); FUNCTIONS IN: ATPase activity, hydrogen-exporting ATPase activity, phosphorylative mechanism; INVOLVED IN: cation transport, metabolic process, ATP biosynthetic process; LOCATED IN: plasma membrane; EXPRESSED IN: 24 plant structures; EXPRESSED DURING: 13 growth stages; CONTAINS InterPro DOMAIN/s: ATPase, P-type, ATPase-…	[34.1.2] transport.p- and v-ATPases.H+-exporting ATPase
GSBRNA2T00088552001	BnaA02g08170D	chrA02	3874977	3876322	AT5G57345.1			2.35	6.953	0.354205	-1.49735	Down	0.0219773	0.00191976	unknown protein; Has 30201 Blast hits to 17322 proteins in 780 species: Archae - 12; Bacteria - 1396; Metazoa - 17338; Fungi - 3422; Plants - 5037; Viruses - 0; Other Eukaryotes - 2996 (source: NCBI BLink).//	[35.2.1001] not assigned.unknown
GSBRNA2T00012883001	BnaA02g08330D	chrA02	3988595	3996242	AT5G57110.2			21.33	36.793	0.578138	-0.790514	Down	0.0135405	0.0010532	autoinhibited Ca2+ -ATPase, isoform 8/Arabidopsis-autoinhibited Ca2+ -ATPase, isoform 8, contains all of the characteristic motifs of Ca2+ -transporting P-type Ca2+ -ATPases and is localized to the plasma membrane./autoinhibited Ca2+ -ATPase, isoform 8 (ACA8); FUNCTIONS IN: protein self-association, calcium-transporting ATPase activity, calmodulin binding; INVOLVED IN: response to nematode; LOCAT…	[34.21] transport.calcium
GSBRNA2T00012908001	BnaA02g08470D	chrA02	4127109	4132446	AT5G56890.1			4.246	2.353	1.80649	0.853193	Up	0.00210721	0.00011212	Protein kinase superfamily protein/Protein kinase superfamily protein; FUNCTIONS IN: protein serine/threonine kinase activity, protein kinase activity, kinase activity, ATP binding; INVOLVED IN: protein amino acid phosphorylation; LOCATED IN: plasma membrane; CONTAINS InterPro DOMAIN/s: Protein kinase, ATP binding site (InterPro:IPR017441), Serine/threonine-protein kinase domain (InterPro:IPR0022…	[30.2.18] signalling.receptor kinases.extensin
GSBRNA2T00012918001	BnaA02g08520D	chrA02	4186613	4187806	AT5G56710.1			283.95	94.763	2.75844	1.46385	Up	0.0399737	0.00410285	Ribosomal protein L31e family protein/Ribosomal protein L31e family protein; FUNCTIONS IN: structural constituent of ribosome; INVOLVED IN: translation, ribosome biogenesis; LOCATED IN: cytosolic ribosome, ribosome, cytosolic large ribosomal subunit, cell wall; EXPRESSED IN: 23 plant structures; EXPRESSED DURING: 13 growth stages; CONTAINS InterPro DOMAIN/s: Ribosomal protein L31e (InterPro:IPR00…	[29.2.1.2.2.31] protein.synthesis.ribosomal protein.eukaryotic.60S subunit.L31
GSBRNA2T00012964001	BnaA02g08820D	chrA02	4403344	4406007	AT5G56000.1			9.933	1.91	4.34113	2.11807	Up	9.71083e-05	3.1947e-06	HEAT SHOCK PROTEIN 81.4/HEAT SHOCK PROTEIN 81.4 (Hsp81.4); FUNCTIONS IN: unfolded protein binding, ATP binding; INVOLVED IN: protein folding, response to stress; LOCATED IN: cytosol, apoplast, cell wall, nucleus, plasma membrane; EXPRESSED IN: male gametophyte, cultured cell, pollen tube; EXPRESSED DURING: L mature pollen stage, M germinated pollen stage; CONTAINS InterPro DOMAIN/s: Chaperone pro…	[20.2.1] stress.abiotic.heat
GSBRNA2T00012966001	BnaA02g08840D	chrA02	4408846	4411911	AT5G55910.1			5.463	3.686	1.81468	0.859717	Up	0.0309047	0.00295842	D6 protein kinase/D6PK is a protein kinase involved that plays a role in polar auxin transport. Most likely acts redundantly with the related proteins: D6PKL1,D6PKL2,and D6PKL3. PIN1 is a target of D6PK phosphorylation./D6 protein kinase (D6PK); CONTAINS InterPro DOMAIN/s: Protein kinase, catalytic domain (InterPro:IPR000719), Serine/threonine-protein kinase domain (InterPro:IPR002290), Serine/th…	[29.4] protein.postranslational modification
GSBRNA2T00012979001	BnaA02g08930D	chrA02	4437707	4439724	AT5G55670.1			2.106	4.143	0.503523	-0.989869	Down	0.0125525	0.000957327	RNA-binding (RRM/RBD/RNP motifs) family protein/RNA-binding (RRM/RBD/RNP motifs) family protein; FUNCTIONS IN: RNA binding, nucleotide binding, nucleic acid binding; INVOLVED IN: biological_process unknown; LOCATED IN: cellular_component unknown; EXPRESSED IN: 23 plant structures; EXPRESSED DURING: 14 growth stages; CONTAINS InterPro DOMAIN/s: RNA recognition motif, RNP-1 (InterPro:IPR000504), Nu…	[27.4] RNA.RNA binding
GSBRNA2T00012989001	BnaA02g09000D	chrA02	4479166	4482554	AT5G55520.2			39.756	26.013	1.5176	0.601792	Up	1.06338e-18	2.44514e-21	CONTAINS InterPro DOMAIN/s: Kinesin-related protein (InterPro:IPR010544); BEST Arabidopsis thaliana protein match is: unknown protein (TAIR:AT4G26660.1); Has 31032 Blast hits to 19733 proteins in 1535 species: Archae - 330; Bacteria - 3150; Metazoa - 16413; Fungi - 2511; Plants - 1475; Viruses - 48; Other Eukaryotes - 7105 (source: NCBI BLink).//	[31.1] cell.organisation
GSBRNA2T00012995001	BnaA02g09030D	chrA02	4490854	4491943	AT5G55450.1			49.41	4.806	9.23087	3.20647	Up	0.0273746	0.0025238	Bifunctional inhibitor/lipid-transfer protein/seed storage 2S albumin superfamily protein/Bifunctional inhibitor/lipid-transfer protein/seed storage 2S albumin superfamily protein; FUNCTIONS IN: lipid binding; INVOLVED IN: response to other organism, lipid transport; LOCATED IN: endomembrane system; EXPRESSED IN: 15 plant structures; EXPRESSED DURING: 13 growth stages; CONTAINS InterPro DOMAIN/s:…	[26.21] misc.protease inhibitor/seed storage/lipid transfer protein (LTP) family protein
GSBRNA2T00013009001	BnaA02g09170D	chrA02	4534683	4537870	AT5G55230.1			3.953	1.97	1.78645	0.837093	Up	0.0122356	0.00092994	microtubule-associated proteins 65-1/Binds and bundles microtubules. Plays a role in stabilizing anti-parallel microtubules in the central spindle at anaphase to early cytokinesis but is not essential at the midline of the phragmoplast at later stages. The timing with which the MAP65-1 was targeted to the spindle appears to be regulated by a phosphorylation sensitive switch. Enhances microtubule …	[31.1] cell.organisation
GSBRNA2T00013010001	BnaA02g09180D	chrA02	4539479	4542289	AT5G55220.1			3.71	9.01	0.417636	-1.25968	Down	0.0230189	0.00203267	trigger factor type chaperone family protein/trigger factor type chaperone family protein; FUNCTIONS IN: peptidyl-prolyl cis-trans isomerase activity; INVOLVED IN: protein folding, protein transport; LOCATED IN: chloroplast, chloroplast stroma, chloroplast envelope; EXPRESSED IN: 25 plant structures; EXPRESSED DURING: 14 growth stages; CONTAINS InterPro DOMAIN/s: Trigger factor, C-terminal, bacte…	[29.6] protein.folding
GSBRNA2T00013015001	BnaA02g09210D	chrA02	4563444	4564820	AT5G55160.1			24.73	86.013	0.296472	-1.75403	Down	0.000149174	5.24169e-06	small ubiquitin-like modifier 2/Encodes a small ubiquitin-like modifier (SUMO) polypeptide that becomes covalently attached to various intracellular protein targets, much like ubiquitination, leading to post-translational modification of those targets. SUMO2 can form SUMO chains through lysine residue 10 during in vitro assays./small ubiquitin-like modifier 2 (SUMO2); CONTAINS InterPro DOMAIN/s: …	[29.5.11.1] protein.degradation.ubiquitin.ubiquitin
GSBRNA2T00013022001	BnaA02g09270D	chrA02	4576281	4582446	AT5G55120.1			7.883	0.596	7.77324	2.95852	Up	7.27291e-06	1.75175e-07	galactose-1-phosphate guanylyltransferase (GDP)s;GDP-D-glucose phosphorylases;quercetin 4'-O-glucosyltransferases/Encodes a GDP-L-galactose phosphorylase, with similar biochemical properties as VTC2./VITAMIN C DEFECTIVE 5 (VTC5); BEST Arabidopsis thaliana protein match is: mannose-1-phosphate guanylyltransferase (GDP)s;GDP-galactose:mannose-1-phosphate guanylyltransferases;GDP-galactose:glucose-1…	[21.2.1.2] redox.ascorbate and glutathione.ascorbate.GDP-L-galactose-hexose-1-phosphate guanyltransferase
GSBRNA2T00041401001	BnaA02g09500D	chrA02	4708801	4710870	AT5G54680.1			34.67	18.45	1.86257	0.897294	Up	0.0456072	0.00487615	basic helix-loop-helix (bHLH) DNA-binding superfamily protein/iaa-leucine resistant3 (ILR3); FUNCTIONS IN: DNA binding, sequence-specific DNA binding transcription factor activity; INVOLVED IN: regulation of transcription; LOCATED IN: nucleus; EXPRESSED IN: 24 plant structures; EXPRESSED DURING: 15 growth stages; CONTAINS InterPro DOMAIN/s: Helix-loop-helix DNA-binding domain (InterPro:IPR001092)…	[27.3.6] RNA.regulation of transcription.bHLH,Basic Helix-Loop-Helix family
GSBRNA2T00041413001	BnaA02g09600D	chrA02	4821754	4822167	AT5G54470.1			2.946	9.756	0.345429	-1.53354	Down	5.15546e-16	1.79474e-18	B-box type zinc finger family protein/B-box type zinc finger family protein; FUNCTIONS IN: sequence-specific DNA binding transcription factor activity, zinc ion binding; INVOLVED IN: response to cold, regulation of transcription; LOCATED IN: intracellular; EXPRESSED IN: 11 plant structures; EXPRESSED DURING: 4 anthesis, F mature embryo stage, petal differentiation and expansion stage, E expanded …	[27.3.7] RNA.regulation of transcription.C2C2(Zn) CO-like, Constans-like zinc finger family
GSBRNA2T00041425001	BnaA02g09690D	chrA02	4871349	4877196	AT5G54280.2			7.913	4.49	1.68104	0.749356	Up	0.000339136	1.3418e-05	myosin 2/Type VII myosin gene/myosin 2 (ATM2); FUNCTIONS IN: motor activity; INVOLVED IN: actin filament-based movement; LOCATED IN: plasma membrane, myosin complex; EXPRESSED IN: 24 plant structures; EXPRESSED DURING: 15 growth stages; CONTAINS InterPro DOMAIN/s: Myosin head, motor domain (InterPro:IPR001609), IQ calmodulin-binding region (InterPro:IPR000048); BEST Arabidopsis thaliana protein m…	[31.1] cell.organisation
GSBRNA2T00041426001	BnaA02g09700D	chrA02	4877376	4878353	AT5G54270.1			10.59	4.08	2.51417	1.33008	Up	0.020768	0.00178585	light-harvesting chlorophyll B-binding protein 3/Lhcb3 protein is a component of the main light harvesting chlorophyll a/b-protein complex of Photosystem II (LHC II)./light-harvesting chlorophyll B-binding protein 3 (LHCB3); FUNCTIONS IN: structural molecule activity; INVOLVED IN: photosynthesis; LOCATED IN: light-harvesting complex, thylakoid, chloroplast thylakoid membrane, chloroplast; EXPRESS…	[1.1.1.1] PS.lightreaction.photosystem II.LHC-II
GSBRNA2T00041442001	BnaA02g09840D	chrA02	4933996	4936840	AT5G54130.2			6.823	2.923	2.28797	1.19407	Up	1.77449e-14	7.77307e-17	Calcium-binding endonuclease/exonuclease/phosphatase family/Calcium-binding endonuclease/exonuclease/phosphatase family; FUNCTIONS IN: calcium ion binding; EXPRESSED IN: 24 plant structures; EXPRESSED DURING: 15 growth stages; CONTAINS InterPro DOMAIN/s: EF-Hand 1, calcium-binding site (InterPro:IPR018247), EF-HAND 2 (InterPro:IPR018249), EF-hand-like domain (InterPro:IPR011992), Endonuclease/exo…	[30.3] signalling.calcium
GSBRNA2T00041446001	BnaA02g09870D	chrA02	4950703	4954201	AT5G54100.1			1.086	3.123	0.412537	-1.27741	Down	0.00102618	4.82467e-05	SPFH/Band 7/PHB domain-containing membrane-associated protein family/SPFH/Band 7/PHB domain-containing membrane-associated protein family; INVOLVED IN: biological_process unknown; LOCATED IN: mitochondrion; EXPRESSED IN: callus; CONTAINS InterPro DOMAIN/s: Band 7 protein (InterPro:IPR001107); BEST Arabidopsis thaliana protein match is: SPFH/Band 7/PHB domain-containing membrane-associated protein…	[35.1.1023] not assigned.no ontology
GSBRNA2T00041447001	BnaA02g09880D	chrA02	4954481	4958381	AT5G54090.1			5.216	11.893	0.434893	-1.20127	Down	6.56012e-08	9.3456e-10	DNA mismatch repair protein MutS, type 2/DNA mismatch repair protein MutS, type 2; FUNCTIONS IN: damaged DNA binding, mismatched DNA binding, ATP binding; INVOLVED IN: mismatch repair, maintenance of fidelity involved in DNA-dependent DNA replication; LOCATED IN: chloroplast; EXPRESSED IN: 22 plant structures; EXPRESSED DURING: 15 growth stages; CONTAINS InterPro DOMAIN/s: DNA mismatch repair pro…	[28.2] DNA.repair
GSBRNA2T00041485001	BnaA02g10150D	chrA02	5145549	5146892	AT5G53660.1			0.433	1.803	0.289478	-1.78847	Down	0.00178304	9.23058e-05	growth-regulating factor 7/Growth regulating factor encoding transcription activator. One of the nine members of a GRF gene family, containing nuclear targeting domain. Involved in leaf development and expressed in shoot and flower./growth-regulating factor 7 (GRF7); CONTAINS InterPro DOMAIN/s: Glutamine-Leucine-Glutamine, QLQ (InterPro:IPR014978), WRC (InterPro:IPR014977); BEST Arabidopsis thali…	[35.2.1001] not assigned.unknown
GSBRNA2T00036836001	BnaA02g10440D	chrA02	5360323	5362868	AT5G53130.1			9.51	17.68	0.53925	-0.890974	Down	0.0218013	0.00190046	cyclic nucleotide gated channel 1/member of Cyclic nucleotide gated channel family/cyclic nucleotide gated channel 1 (CNGC1); FUNCTIONS IN: inward rectifier potassium channel activity, cyclic nucleotide binding, intracellular cyclic nucleotide activated cation channel activity, calmodulin binding, cation channel activity; INVOLVED IN: potassium ion transport, calcium ion transport; LOCATED IN: pl…	[34.22] transport.cyclic nucleotide or calcium regulated channels
GSBRNA2T00036837001	BnaA02g10450D	chrA02	5362928	5365693	AT5G53120.5			12.666	7.673	1.54955	0.631852	Up	9.29381e-10	9.08536e-12	spermidine synthase 3/encodes a novel spermine synthase and is a paralog of previously characterized spermidine synthases, SPDS1 and SPDS2. SPDS3 forms heterodimers with SDPS2, which in turn forms heterodimers with SDPS1 in vivo. The gene does not complement speDelta3 deficiency of spermidine synthase in yeast but DOES complement speDelta4 deficiency./spermidine synthase 3 (SPDS3); CONTAINS Inter…	[22.1.7] polyamine metabolism.synthesis.spermine synthase
GSBRNA2T00036841001	BnaA02g10490D	chrA02	5384486	5386193	AT5G53070.1			33.19	18.246	1.80781	0.854246	Up	0.00604103	0.000393288	Ribosomal protein L9/RNase H1/Ribosomal protein L9/RNase H1; FUNCTIONS IN: structural constituent of ribosome; INVOLVED IN: translation, ribosome biogenesis; LOCATED IN: ribosome, intracellular; EXPRESSED IN: 19 plant structures; EXPRESSED DURING: 13 growth stages; CONTAINS InterPro DOMAIN/s: Ribosomal protein L9 (InterPro:IPR000244), Ribosomal protein L9/RNase H1, N-terminal (InterPro:IPR009027)…	[29.2.1.1.3.2.9] protein.synthesis.ribosomal protein.prokaryotic.unknown organellar.50S subunit.L9
GSBRNA2T00036842001	BnaA02g10500D	chrA02	5386995	5390441	AT5G53060.1			3.856	10.666	0.376562	-1.40904	Down	5.53316e-06	1.28936e-07	RNA-binding KH domain-containing protein/RNA-binding KH domain-containing protein; FUNCTIONS IN: RNA binding, nucleic acid binding; INVOLVED IN: biological_process unknown; LOCATED IN: cellular_component unknown; EXPRESSED IN: 21 plant structures; EXPRESSED DURING: 13 growth stages; CONTAINS InterPro DOMAIN/s: K Homology, type 1, subgroup (InterPro:IPR018111), K Homology (InterPro:IPR004087), K H…	[27.4] RNA.RNA binding
GSBRNA2T00019888001	BnaA02g11230D	chrA02	5884176	5886890	AT5G51460.2			2.53	8.876	0.29744	-1.74933	Down	2.05382e-07	3.32691e-09	Haloacid dehalogenase-like hydrolase (HAD) superfamily protein/homologous to the C-terminal part of microbial trehalose-6-phosphate phosphatases/ATTPPA; FUNCTIONS IN: trehalose-phosphatase activity; INVOLVED IN: trehalose biosynthetic process; LOCATED IN: chloroplast; EXPRESSED IN: 23 plant structures; EXPRESSED DURING: 16 growth stages; CONTAINS InterPro DOMAIN/s: HAD-superfamily hydrolase, subf…	[3.2.2] minor CHO metabolism.trehalose.TPP
GSBRNA2T00090901001	BnaA02g11740D	chrA02	6141268	6143676	AT5G50360.1			2.106	4.526	0.480317	-1.05794	Down	0.0366438	0.00367194	unknown protein; BEST Arabidopsis thaliana protein match is: unknown protein (TAIR:AT3G48510.1); Has 1807 Blast hits to 1807 proteins in 277 species: Archae - 0; Bacteria - 0; Metazoa - 736; Fungi - 347; Plants - 385; Viruses - 0; Other Eukaryotes - 339 (source: NCBI BLink).//	[35.2.1001] not assigned.unknown
GSBRNA2T00090909001	BnaA02g11800D	chrA02	6188790	6192142	AT5G49890.1			3.05	4.706	0.648415	-0.625011	Down	1.34506e-11	9.38218e-14	chloride channel C/member of Anion channel protein family/chloride channel C (CLC-C); FUNCTIONS IN: anion channel activity, voltage-gated chloride channel activity; INVOLVED IN: chloride transport, transmembrane transport; LOCATED IN: plant-type vacuole membrane, intracellular, plasma membrane; EXPRESSED IN: 25 plant structures; EXPRESSED DURING: 15 growth stages; CONTAINS InterPro DOMAIN/s: Chlo…	[34.18] transport.unspecified anions
GSBRNA2T00090920001	BnaA02g11870D	chrA02	6229640	6233839	AT1G65010.1			3.99	5.546	0.719232	-0.475471	Down	3.08376e-08	4.08417e-10	Plant protein of unknown function (DUF827)/Putative role in flower development. Comparison of SALK_061426C to Columbia wild type in normal lighting and under low light of 33 micromoles per meter-squared per second resulted in a trend toward earlier bolting in the mutant under low light (P=0.055) (Ann Stapleton and Patrick Pridgen, 2009, personal communication)./INVOLVED IN: flower development; LO…	[35.1.1023] not assigned.no ontology
GSBRNA2T00090923001	BnaA02g11900D	chrA02	6243256	6251675	AT1G65070.2			5.04	9.536	0.471467	-1.08477	Down	1.59353e-34	8.39281e-38	DNA mismatch repair protein MutS, type 2/DNA mismatch repair protein MutS, type 2; FUNCTIONS IN: damaged DNA binding, mismatched DNA binding, ATP binding; INVOLVED IN: mismatch repair, maintenance of fidelity involved in DNA-dependent DNA replication; EXPRESSED IN: 22 plant structures; EXPRESSED DURING: 13 growth stages; CONTAINS InterPro DOMAIN/s: DNA mismatch repair protein MutS, core (InterPro…	[28.2] DNA.repair
GSBRNA2T00090976001	BnaA02g12280D	chrA02	6491936	6495157	AT1G65840.1			5.006	2.686	1.81999	0.86393	Up	0.0172206	0.00141643	polyamine oxidase 4/encodes a peroxisomal polyamine oxidase, involved in the back-conversion polyamine degradation pathway. Among the five polyamine oxidases in the Arabidopsis genome, PAO4 is the major isoform in root peroxisomes./polyamine oxidase 4 (PAO4); CONTAINS InterPro DOMAIN/s: Amine oxidase (InterPro:IPR002937), Flavin-containing amine oxidase (InterPro:IPR001613); BEST Arabidopsis thal…	[26.7] misc.oxidases - copper, flavone etc
GSBRNA2T00090983001	BnaA02g12320D	chrA02	6521004	6524302	AT1G65930.1			26.713	43.486	0.617215	-0.696155	Down	0.00212688	0.000113467	cytosolic NADP+-dependent isocitrate dehydrogenase/Encodes a NADP+-isocitrate dehydrogenase that is believed to function in the cytosol. It appears to contribute to NADPH production under oxidative stress, and thereby to participate in redox signalling linked to defense responses./cytosolic NADP+-dependent isocitrate dehydrogenase (cICDH); FUNCTIONS IN: isocitrate dehydrogenase (NADP+) activity, …	[8.1.4] TCA / org transformation.TCA.IDH
GSBRNA2T00090985001	BnaA02g12340D	chrA02	6528154	6529989	AT1G66070.2			5.06	8.69	0.600536	-0.735678	Down	2.79678e-05	7.86444e-07	Translation initiation factor eIF3 subunit/Translation initiation factor eIF3 subunit; FUNCTIONS IN: molecular_function unknown; INVOLVED IN: biological_process unknown; EXPRESSED IN: 23 plant structures; EXPRESSED DURING: 13 growth stages; CONTAINS InterPro DOMAIN/s: Translation initiation factor eIF3 subunit (InterPro:IPR013906); BEST Arabidopsis thaliana protein match is: Translation initiatio…	[29.2.3] protein.synthesis.initiation
GSBRNA2T00090998001	BnaA02g12430D	chrA02	6638194	6640675	AT1G66200.1			72.9	25.75	2.7709	1.47035	Up	0.0437034	0.00461663	glutamine synthase clone F11/encodes a cytosolic glutamate synthetase, this enzyme has low affinity with substrate ammonium/glutamine synthase clone F11 (GSR2); FUNCTIONS IN: glutamate-ammonia ligase activity, copper ion binding; INVOLVED IN: nitrate assimilation, response to fructose stimulus, response to salt stress, response to sucrose stimulus, response to glucose stimulus; LOCATED IN: cytoso…	[12.2.2] N-metabolism.ammonia metabolism.glutamine synthetase
GSBRNA2T00070104001	BnaA02g12730D	chrA02	6840697	6843687	AT1G66970.2			2.2	0.086	16.5816	4.05151	Up	0.00383665	0.000227894	SHV3-like 2/Encodes a member of the glycerophosphodiester phosphodiesterase like (GDPD-like) family./SHV3-like 2 (SVL2); FUNCTIONS IN: glycerophosphodiester phosphodiesterase activity, kinase activity; INVOLVED IN: glycerol metabolic process, lipid metabolic process; LOCATED IN: anchored to membrane; EXPRESSED IN: 24 plant structures; EXPRESSED DURING: 13 growth stages; CONTAINS InterPro DOMAIN/s…	[11.9.3.3] lipid metabolism.lipid degradation.lysophospholipases.glycerophosphodiester phosphodiesterase
GSBRNA2T00070112001	BnaA02g12790D	chrA02	6914747	6917816	AT1G67070.1			1.576	0.24	5.28657	2.40233	Up	4.58637e-09	5.10801e-11	Mannose-6-phosphate isomerase, type I/Encodes a protein with phosphomannose isomerase activity that is involved in synthesis of ascorbic acid. Expression is induced after 24 hours of dark treatment, in senescing leaves and treatment with exogenous photosynthesis inhibitor. Induction of gene expression was suppressed in excised leaves supplied with sugar. The authors suggest that the gene's expres…	[10.1.20] cell wall.precursor synthesis.phosphomannose isomerase
GSBRNA2T00070124001	BnaA02g12880D	chrA02	6980982	7003368	AT1G67120.1			2.15	3.156	0.679917	-0.556569	Down	0.041374	0.00429706	ATPases;nucleotide binding;ATP binding;nucleoside-triphosphatases;transcription factor binding/Represents a homolog of the yeast MDN gene, which encodes a non-ribosomal protein involved in the maturation and assembly of the 60S ribosomal subunit. In Arabidopsis, it is essential for female gametogenesis progression./ATPases;nucleotide binding;ATP binding;nucleoside-triphosphatases;transcription fa…	[29.2.2] protein.synthesis.ribosome biogenesis
GSBRNA2T00070127001	BnaA02g12910D	chrA02	7017340	7018957	AT1G67170.1			11.46	21.786	0.562211	-0.830817	Down	5.21905e-07	9.47322e-09	unknown protein; BEST Arabidopsis thaliana protein match is: unknown protein (TAIR:AT3G14750.1); Has 5478 Blast hits to 4354 proteins in 533 species: Archae - 87; Bacteria - 653; Metazoa - 2554; Fungi - 380; Plants - 418; Viruses - 16; Other Eukaryotes - 1370 (source: NCBI BLink).//	[35.1.1023] not assigned.no ontology
GSBRNA2T00070151001	BnaA02g13060D	chrA02	7115050	7118663	AT1G67320.2			25.846	13.173	1.94336	0.958553	Up	0.0146252	0.00115974	DNA primase, large subunit family/DNA primase, large subunit family; FUNCTIONS IN: DNA primase activity; INVOLVED IN: DNA replication, synthesis of RNA primer; EXPRESSED IN: 21 plant structures; EXPRESSED DURING: 13 growth stages; CONTAINS InterPro DOMAIN/s: DNA primase, large subunit, eukaryotic (InterPro:IPR016558), DNA primase, large subunit, eukaryotic/archaeal (InterPro:IPR007238)./	[28.1] DNA.synthesis/omatin structure
GSBRNA2T00070154001	BnaA02g13090D	chrA02	7170291	7171468	AT1G67350.2			18.49	5.936	2.91286	1.54244	Up	0.00597787	0.000388177	unknown protein; FUNCTIONS IN: molecular_function unknown; INVOLVED IN: photorespiration; LOCATED IN: mitochondrial membrane, mitochondrial respiratory chain complex I, respiratory chain complex I; EXPRESSED IN: 24 plant structures; EXPRESSED DURING: 15 growth stages; Has 2 Blast hits to 2 proteins in 1 species: Archae - 0; Bacteria - 0; Metazoa - 0; Fungi - 0; Plants - 2; Viruses - 0; Other Euka…	[35.1.1023] not assigned.no ontology
GSBRNA2T00070159001	BnaA02g13120D	chrA02	7187205	7188719	AT1G67410.1			2.696	4.7	0.563383	-0.827812	Down	0.000637177	2.74774e-05	Exostosin family protein/Exostosin family protein; FUNCTIONS IN: catalytic activity; INVOLVED IN: biological_process unknown; LOCATED IN: endomembrane system, membrane; EXPRESSED IN: 22 plant structures; EXPRESSED DURING: 13 growth stages; CONTAINS InterPro DOMAIN/s: Exostosin-like (InterPro:IPR004263); BEST Arabidopsis thaliana protein match is: Exostosin family protein (TAIR:AT1G74680.1); Has 1…	[26.2] misc.UDP glucosyl and glucoronyl transferases
GSBRNA2T00070180001	BnaA02g13280D	chrA02	7293770	7297458	AT1G67630.1			19.62	11.213	1.66487	0.735409	Up	0.0429343	0.00451261	DNA polymerase alpha 2/DNA polymerase alpha 2 (POLA2); FUNCTIONS IN: DNA binding, DNA-directed DNA polymerase activity; INVOLVED IN: DNA replication; LOCATED IN: mitochondrion; EXPRESSED IN: 21 plant structures; EXPRESSED DURING: 13 growth stages; CONTAINS InterPro DOMAIN/s: DNA polymerase alpha, subunit B N-terminal (InterPro:IPR013627), DNA polymerase alpha, subunit B (InterPro:IPR016722), DNA …	[28.1] DNA.synthesis/omatin structure
GSBRNA2T00070185001	BnaA02g13320D	chrA02	7315144	7315988	AT1G67740.1			67.193	41.896	1.59963	0.677742	Up	3.0762e-10	2.77011e-12	photosystem II BY/PsbY precursor (psbY) mRNA. This single nuclear gene is imported into the chloroplasts where it is processed into two integral membrane proteins with identical topology (PsbY-1 and PsbY-2). The protein appears to bind manganese but its role is not well understood./photosystem II BY (PSBY); FUNCTIONS IN: manganese ion binding; INVOLVED IN: photosynthesis; LOCATED IN: chloroplast …	[1.1.1.2] PS.lightreaction.photosystem II.PSII polypeptide subunits
GSBRNA2T00070196001	BnaA02g13400D	chrA02	7378915	7382508	AT1G67850.2			7.513	11.736	0.652802	-0.615283	Down	0.000322652	1.26539e-05	Protein of unknown function (DUF707)/Protein of unknown function (DUF707); CONTAINS InterPro DOMAIN/s: Protein of unknown function DUF707 (InterPro:IPR007877); BEST Arabidopsis thaliana protein match is: Protein of unknown function (DUF707) (TAIR:AT1G13000.2); Has 35333 Blast hits to 34131 proteins in 2444 species: Archae - 798; Bacteria - 22429; Metazoa - 974; Fungi - 991; Plants - 531; Viruses …	[35.2.1001] not assigned.unknown
GSBRNA2T00081054001	BnaA02g13820D	chrA02	7602845	7605611	AT1G68410.2			5.68	14.74	0.400214	-1.32115	Down	0.0149935	0.00119473	Protein phosphatase 2C family protein/Protein phosphatase 2C family protein; FUNCTIONS IN: protein serine/threonine phosphatase activity, catalytic activity; INVOLVED IN: biological_process unknown; LOCATED IN: cellular_component unknown; EXPRESSED IN: 22 plant structures; EXPRESSED DURING: 12 growth stages; CONTAINS InterPro DOMAIN/s: Protein phosphatase 2C-related (InterPro:IPR001932), Protein …	[29.4] protein.postranslational modification
BGI_novel_G000326	/	ChrA02	7728394	7728783	AT1G68500.1			0.276	3.803	0.194218	-2.36425	Down	0.0255238	0.00231152	protein_coding;NULL;NULL;hypothetical protein;(source:Araport11)	[4.1.15] glycolysis.cytosolic branch.phospho-enol-pyruvate carboxylase (PEPC)
GSBRNA2T00081032001	BnaA02g13970D	chrA02	7781022	7784995	AT1G68560.1			24.58	34.52	0.709515	-0.495096	Down	1.30762e-07	2.02243e-09	alpha-xylosidase 1/Encodes a bifunctional alpha-l-arabinofuranosidase/beta-d-xylosidase that belongs to family 3 of glycoside hydrolases./alpha-xylosidase 1 (XYL1); FUNCTIONS IN: xyloglucan 1,6-alpha-xylosidase activity, xylan 1,4-beta-xylosidase activity, alpha-N-arabinofuranosidase activity, hydrolase activity, hydrolyzing O-glycosyl compounds; INVOLVED IN: response to cadmium ion, xylan catabo…	[26.3.1] misc.gluco-, galacto- and mannosidases.alpha-galactosidase
GSBRNA2T00082800001	BnaA02g14020D	chrA02	7844712	7847317	AT1G68820.1			5.103	2.706	1.83781	0.877986	Up	0.000169161	6.04023e-06	Transmembrane Fragile-X-F-associated protein/Transmembrane Fragile-X-F-associated protein; FUNCTIONS IN: zinc ion binding; EXPRESSED IN: 22 plant structures; EXPRESSED DURING: 13 growth stages; CONTAINS InterPro DOMAIN/s: Transmembrane Fragile-X-F-associated protein (InterPro:IPR019396), Zinc finger, RING-type (InterPro:IPR001841); BEST Arabidopsis thaliana protein match is: Transmembrane Fragile…	[29.5.11.4.2] protein.degradation.ubiquitin.E3.RING
GSBRNA2T00082777001	BnaA02g14180D	chrA02	7973226	7975757	AT1G68920.3			10.31	15.92	0.67084	-0.57596	Down	0.00554462	0.000354489	basic helix-loop-helix (bHLH) DNA-binding superfamily protein/basic helix-loop-helix (bHLH) DNA-binding superfamily protein; FUNCTIONS IN: sequence-specific DNA binding transcription factor activity; INVOLVED IN: regulation of transcription; LOCATED IN: nucleus; EXPRESSED IN: 22 plant structures; EXPRESSED DURING: 13 growth stages; CONTAINS InterPro DOMAIN/s: Helix-loop-helix DNA-binding domain (…	[27.3.6] RNA.regulation of transcription.bHLH,Basic Helix-Loop-Helix family
GSBRNA2T00079506001	BnaA02g14460D	chrA02	8159312	8161218	AT1G69640.1			9.496	18.986	0.506082	-0.982556	Down	6.12822e-05	1.9098e-06	sphingoid base hydroxylase 1/Encodes one of the two redundant sphingoid base hydroxylases (SBH). Involved in sphingolipid trihydroxy long-chain base (4-hydroxysphinganine) biosynthesis. Double mutants of SBHs were dwarfed and not able to progress from vegetative to reproductive growth./sphingoid base hydroxylase 1 (SBH1); CONTAINS InterPro DOMAIN/s: Fatty acid hydroxylase (InterPro:IPR006694); BE…	[11.8.1] lipid metabolism.'exotics' (steroids, squalene etc).sphingolipids
GSBRNA2T00079514001	BnaA02g14490D	chrA02	8200831	8202439	AT1G69700.1			17.59	7.363	1.93061	0.949057	Up	5.98437e-05	1.85806e-06	HVA22 homologue C/Part of the AtHVA22 family. Protein expression is ABA- and stress-inducible./HVA22 homologue C (HVA22C); FUNCTIONS IN: molecular_function unknown; INVOLVED IN: response to water deprivation, hyperosmotic salinity response, response to abscisic acid stimulus; LOCATED IN: endomembrane system; EXPRESSED IN: 22 plant structures; EXPRESSED DURING: 15 growth stages; CONTAINS InterPro …	[17.1.3] hormone metabolism.abscisic acid.induced-regulated-responsive-activated
GSBRNA2T00079516001	BnaA02g14510D	chrA02	8210438	8211776	AT1G66580.1			227.82	159.816	1.42672	0.512702	Up	0.00286837	0.00016172	senescence associated gene 24/senescence associated gene 24 (SAG24); FUNCTIONS IN: structural constituent of ribosome; INVOLVED IN: response to UV-B, translation; LOCATED IN: cytosolic ribosome, ribosome, cytosolic large ribosomal subunit, plasma membrane, vacuole; EXPRESSED IN: 25 plant structures; EXPRESSED DURING: 15 growth stages; CONTAINS InterPro DOMAIN/s: Ribosomal protein L10e (InterPro:I…	[29.2.1.2.2.10] protein.synthesis.ribosomal protein.eukaryotic.60S subunit.L10
GSBRNA2T00096391001	BnaA02g14630D	chrA02	8303395	8304983	AT1G69230.2			12.46	6.613	1.86371	0.898177	Up	0.0018329	9.53583e-05	SPIRAL1-like2/SPIRAL1-LIKE2 belongs to a six-member gene family in Arabidopsis; all members share a high sequence similarity in amino- and carboxy-terminal regions. Regulates cortical microtubule organization. Mutant plants exhibit altered patterns of root and organ growth as a result of defective anisotropic cell expansion./SPIRAL1-like2 (SP1L2); BEST Arabidopsis thaliana protein match is: SPIRA…	[35.2.1001] not assigned.unknown
GSBRNA2T00116591001	BnaA02g14760D	chrA02	8419948	8422329	AT1G70160.1			12.11	5.55	2.15781	1.10956	Up	7.4784e-08	1.08548e-09	unknown protein; FUNCTIONS IN: molecular_function unknown; INVOLVED IN: biological_process unknown; LOCATED IN: endomembrane system; EXPRESSED IN: 24 plant structures; EXPRESSED DURING: 15 growth stages; BEST Arabidopsis thaliana protein match is: unknown protein (TAIR:AT4G27020.1); Has 108 Blast hits to 108 proteins in 20 species: Archae - 0; Bacteria - 0; Metazoa - 0; Fungi - 0; Plants - 89; Vi…	[34.15] transport.potassium
GSBRNA2T00116576001	BnaA02g14900D	chrA02	8537637	8538980	AT1G70490.2			136.746	99.036	1.23487	0.304356	Up	9.39364e-17	2.87194e-19	Ras-related small GTP-binding family protein/A member of ARF GTPase family. A thaliana has 21 members of this family, known to be essential for vesicle coating and uncoating and functions in GTP-binding. Gene encoding ADP-ribosylation factor and similar to other ARFs and ARF-like proteins. The gene is shown to play a role in cell division, cell expansion and cellulose production using antisense c…	[29.4] protein.postranslational modification
GSBRNA2T00116537001	BnaA02g15140D	chrA02	8705541	8706619	AT1G70760.1			7.153	0.523	10.8007	3.43306	Up	0.0288147	0.00269581	inorganic carbon transport protein-related/a subunit of the chloroplast NAD(P)H dehydrogenase complex, involved in PSI cyclic electron transport. Located on the thylakoid membrane. Mutant has impaired NAD(P)H dehydrogenase activity./CHLORORESPIRATORY REDUCTION 23 (CRR23); FUNCTIONS IN: oxidoreductase activity, acting on NADH or NADPH, quinone or similar compound as acceptor; INVOLVED IN: photosyn…	[1.1.6] PS.lightreaction.NADH DH
GSBRNA2T00116461001	BnaA02g15640D	chrA02	9107249	9109571	AT1G71900.1			11.476	17.003	0.590317	-0.760438	Down	7.57971e-06	1.83831e-07	Protein of unknown function (DUF803)/Protein of unknown function (DUF803); CONTAINS InterPro DOMAIN/s: Protein of unknown function DUF803 (InterPro:IPR008521); BEST Arabidopsis thaliana protein match is: Protein of unknown function (DUF803) (TAIR:AT1G34470.1); Has 1265 Blast hits to 1244 proteins in 219 species: Archae - 0; Bacteria - 92; Metazoa - 420; Fungi - 372; Plants - 263; Viruses - 0; Oth…	[35.2.1001] not assigned.unknown
GSBRNA2T00093937001	BnaA02g16070D	chrA02	9562398	9567779	AT1G72700.1			0.743	1.973	0.38675	-1.37053	Down	0.00122909	5.99342e-05	ATPase E1-E2 type family protein / haloacid dehalogenase-like hydrolase family protein/ATPase E1-E2 type family protein / haloacid dehalogenase-like hydrolase family protein; FUNCTIONS IN: ATPase activity, coupled to transmembrane movement of ions, phosphorylative mechanism; INVOLVED IN: metabolic process, ATP biosynthetic process, phospholipid transport; LOCATED IN: integral to membrane, membran…	[34.1] transport.p- and v-ATPases
GSBRNA2T00023444001	BnaA02g16460D	chrA02	9798812	9799775	AT1G73540.1			0.856	4.61	0.218159	-2.19655	Down	0.018634	0.00156357	nudix hydrolase homolog 21/nudix hydrolase homolog 21 (NUDT21); FUNCTIONS IN: hydrolase activity; INVOLVED IN: biological_process unknown; LOCATED IN: chloroplast; EXPRESSED IN: 24 plant structures; EXPRESSED DURING: 15 growth stages; CONTAINS InterPro DOMAIN/s: NUDIX hydrolase domain-like (InterPro:IPR015797), NUDIX hydrolase, conserved site (InterPro:IPR020084), NUDIX hydrolase domain (InterPro…	[23.3.3] nucleotide metabolism.salvage.NUDIX hydrolases
GSBRNA2T00132780001	BnaA05g02320D	chrA05	1288127	1289987	AT2G41670.1		SIN2	4.203	13	0.334447	-1.58015	Down	4.77772e-05	1.43431e-06	P-loop containing nucleoside triphosphate hydrolases superfamily protein/P-loop containing nucleoside triphosphate hydrolases superfamily protein; FUNCTIONS IN: GTP binding; INVOLVED IN: biological_process unknown; LOCATED IN: chloroplast; CONTAINS InterPro DOMAIN/s: GTP-binding protein, HSR1-related (InterPro:IPR002917); BEST Arabidopsis thaliana protein match is: P-loop containing nucleoside tr…	[30.5] signalling.G-proteins
GSBRNA2T00092355001	BnaA02g16850D	chrA02	10045360	10047862	AT1G74250.1			9.356	3.196	2.88483	1.52848	Up	0.0491294	0.00536993	DNAJ heat shock N-terminal domain-containing protein/DNAJ heat shock N-terminal domain-containing protein; FUNCTIONS IN: heat shock protein binding, zinc ion binding, nucleic acid binding; INVOLVED IN: protein folding; LOCATED IN: intracellular; EXPRESSED IN: 22 plant structures; EXPRESSED DURING: 13 growth stages; CONTAINS InterPro DOMAIN/s: Zinc finger, C2H2-like (InterPro:IPR015880), Molecular…	[20.2.1] stress.abiotic.heat
GSBRNA2T00092353001	BnaA02g16870D	chrA02	10049002	10050180	AT1G74270.1			313.03	112.103	2.70068	1.43332	Up	0.0114114	0.000856227	Ribosomal protein L35Ae family protein/Ribosomal protein L35Ae family protein; FUNCTIONS IN: structural constituent of ribosome; INVOLVED IN: translation, ribosome biogenesis; LOCATED IN: ribosome, cytosolic large ribosomal subunit; EXPRESSED IN: 22 plant structures; EXPRESSED DURING: 13 growth stages; CONTAINS InterPro DOMAIN/s: Ribosomal protein L35Ae (InterPro:IPR001780), Ribosomal protein L35…	[29.2.1.2.2.535] protein.synthesis.ribosomal protein.eukaryotic.60S subunit.L35A
GSBRNA2T00092351001	BnaA02g16890D	chrA02	10059003	10059604	AT1G74340.1			58.22	8.923	5.32043	2.41154	Up	0.0316678	0.00305181	dolichol phosphate-mannose biosynthesis regulatory protein-related/Encodes a subunit of the dolichol phosphate mannase synthase (DPMS) complex that may serve as membrane anchors for the catalytic core, DPMS1, or provide catalytic assistance. It is localized in the ER and mediates isoprenyl-linked glycan biogenesis./dolichol phosphate-mannose biosynthesis regulatory protein-related; FUNCTIONS IN: …	[35.1.1023] not assigned.no ontology
GSBRNA2T00083146001	BnaA02g16970D	chrA02	10215254	10216371	AT1G74730.1			5.243	0.773	5.84539	2.5473	Up	0.000253157	9.62598e-06	Protein of unknown function (DUF1118)/Protein of unknown function (DUF1118); FUNCTIONS IN: molecular_function unknown; INVOLVED IN: biological_process unknown; LOCATED IN: chloroplast thylakoid membrane, chloroplast; EXPRESSED IN: 21 plant structures; EXPRESSED DURING: 13 growth stages; CONTAINS InterPro DOMAIN/s: Protein of unknown function DUF1118 (InterPro:IPR009500); BEST Arabidopsis thaliana…	[35.2.1001] not assigned.unknown
GSBRNA2T00083138001	BnaA02g17040D	chrA02	10250572	10252078	AT1G74950.1			37.253	17.29	2.13341	1.09316	Up	0.000465421	1.92336e-05	TIFY domain/Divergent CCT motif family protein/TIFY10B; CONTAINS InterPro DOMAIN/s: Tify (InterPro:IPR010399), CCT domain-like (InterPro:IPR018467); BEST Arabidopsis thaliana protein match is: jasmonate-zim-domain protein 1 (TAIR:AT1G19180.1); Has 432 Blast hits to 427 proteins in 29 species: Archae - 0; Bacteria - 0; Metazoa - 0; Fungi - 0; Plants - 432; Viruses - 0; Other Eukaryotes - 0 (source…	[35.2.1001] not assigned.unknown
GSBRNA2T00067173001	BnaA02g17260D	chrA02	10359770	10361978	AT1G75500.2			16.93	34.533	0.508203	-0.976523	Down	0.0162002	0.00131544	Walls Are Thin 1/An Arabidopsis thaliana homolog of Medicago truncatula NODULIN21 (MtN21). The gene encodes a plant-specific, predicted integral membrane protein and is a member of the Plant-Drug/Metabolite Exporter (P-DME) family (Transporter Classification number: TC 2.A.7.3) and the nodulin MtN21-like transporter family./Walls Are Thin 1 (WAT1); CONTAINS InterPro DOMAIN/s: Protein of unknown f…	[33.99] development.unspecified
GSBRNA2T00067220001	BnaA02g17600D	chrA02	10599616	10602825	AT1G75940.1			0.293	2.03	0.20975	-2.25326	Down	0.0318856	0.00307813	Glycosyl hydrolase superfamily protein/encodes a protein similar to the BGL4 beta-glucosidase from Brassica napus. The ATA27 protein is predicted to have an ER retention signal and an acidic isoelectric point, suggesting that it may be localized to the ER lumen./ATA27; FUNCTIONS IN: cation binding, hydrolase activity, hydrolyzing O-glycosyl compounds, catalytic activity; INVOLVED IN: carbohydrate…	[26.3] misc.gluco-, galacto- and mannosidases
GSBRNA2T00067222001	BnaA02g17620D	chrA02	10609853	10610900	AT1G75950.1			553.24	377.68	1.66553	0.735981	Up	5.07397e-07	9.17729e-09	S phase kinase-associated protein 1/SKP1 is core component of the SCF family of E3 ubiquitin ligases and serves to tether the rest of the complex to an F-box protein, which provides specificity in binding to ubiquitin ligase substrate proteins. Predominately expressed from leptotene to pachytene. Negatively regulates recombination. Interacts with P0, a silencing suppressor protein encoded by pole…	[29.5.11.4.3.1] protein.degradation.ubiquitin.E3.SCF.SKP
GSBRNA2T00082953001	BnaA02g17790D	chrA02	10693425	10694654	AT3G59990.4			37.216	1.913	16.8424	4.07403	Up	0.00203829	0.000107955	methionine aminopeptidase 2B/Encodes a MAP2 like methionine aminopeptidase/methionine aminopeptidase 2B (MAP2B); FUNCTIONS IN: metalloexopeptidase activity, aminopeptidase activity; INVOLVED IN: protein processing; LOCATED IN: cytoplasm; EXPRESSED IN: 25 plant structures; EXPRESSED DURING: 13 growth stages; CONTAINS InterPro DOMAIN/s: Peptidase M24A, methionine aminopeptidase, subfamily 2 (InterP…	[29.5.7] protein.degradation.metalloprotease
BGI_novel_G000371	/	ChrA02	10971391	10972113	AT1G76490.1			38.26	63.103	0.609426	-0.714476	Down	0.00412868	0.000249218	protein_coding;hydroxy methylglutaryl CoA reductase 1;Encodes a 3-hydroxy-3-methylglutaryl coenzyme A reductase, which is involved in melavonate biosynthesis and performs the first committed step in isoprenoid biosynthesis. Expression is activated in dark in leaf tissue but not controlled by light in the root (confine The mRNA is cell-to-cell mobile.;hydroxy methylglutaryl CoA reductase 1;(source…	[33.99] development.unspecified
GSBRNA2T00065751001	BnaA02g18400D	chrA02	11161172	11163525	AT1G77440.2			21.396	6.176	3.08345	1.62455	Up	4.29178e-08	5.86601e-10	20S proteasome beta subunit C2/Encodes beta subunit of 20s proteosome complex which is involved in protein degradation./20S proteasome beta subunit C2 (PBC2); FUNCTIONS IN: peptidase activity, endopeptidase activity, threonine-type endopeptidase activity; INVOLVED IN: ubiquitin-dependent protein catabolic process; LOCATED IN: proteasome core complex, proteasome complex; EXPRESSED IN: 24 plant str…	[29.5.11.20] protein.degradation.ubiquitin.proteasom
GSBRNA2T00036559001	BnaA02g19040D	chrA02	11755713	11758121	AT1G78810.2			9.906	17.463	0.569146	-0.813129	Down	0.0453023	0.00483541	unknown protein; Has 35333 Blast hits to 34131 proteins in 2444 species: Archae - 798; Bacteria - 22429; Metazoa - 974; Fungi - 991; Plants - 531; Viruses - 0; Other Eukaryotes - 9610 (source: NCBI BLink).//	[35.2.1001] not assigned.unknown
BGI_novel_G000395	/	ChrA02	11889403	11891311	AT4G17000.3			1.16	5.13	0.281308	-1.82978	Down	0.0137387	0.00107374	protein_coding;NULL;;neurofilament heavy protein;(source:Araport11)	[29.3.4.2] protein.targeting.secretory pathway.golgi
GSBRNA2T00064247001	BnaA02g19580D	chrA02	12161142	12162011	AT3G21300.1			8.123	3.963	2.50553	1.32512	Up	0.035765	0.00356474	RNA methyltransferase family protein/RNA methyltransferase family protein; FUNCTIONS IN: RNA binding, RNA methyltransferase activity; INVOLVED IN: RNA processing; EXPRESSED IN: 12 plant structures; EXPRESSED DURING: 9 growth stages; CONTAINS InterPro DOMAIN/s: Nucleic acid-binding, OB-fold-like (InterPro:IPR016027), 23S rRNA methyltransferase/RumA (InterPro:IPR001566), (Uracil-5)-methyltransferas…	[27.1.21] RNA.processing.siRNA methyltransferase
GSBRNA2T00064216001	BnaA02g19880D	chrA02	12292735	12299400	AT1G80260.1			14.436	17.17	0.748212	-0.418481	Down	0.0390227	0.00397693	Spc97 / Spc98 family of spindle pole body (SBP) component/embryo defective 1427 (emb1427); FUNCTIONS IN: tubulin binding; INVOLVED IN: embryo development ending in seed dormancy; LOCATED IN: spindle pole, microtubule organizing center; CONTAINS InterPro DOMAIN/s: Spc97/Spc98 (InterPro:IPR007259); BEST Arabidopsis thaliana protein match is: Spc97 / Spc98 family of spindle pole body (SBP) component…	[31.1] cell.organisation
GSBRNA2T00064200001	BnaA02g19990D	chrA02	12341148	12342874	AT1G80140.1			1.843	3.256	0.5689	-0.813754	Down	0.0109138	0.000807673	Pectin lyase-like superfamily protein/Pectin lyase-like superfamily protein; FUNCTIONS IN: polygalacturonase activity; INVOLVED IN: carbohydrate metabolic process; LOCATED IN: endomembrane system; EXPRESSED IN: sperm cell, leaf; CONTAINS InterPro DOMAIN/s: Pectin lyase fold/virulence factor (InterPro:IPR011050), Parallel beta-helix repeat (InterPro:IPR006626), Pectin lyase fold (InterPro:IPR01233…	[10.6.3] cell wall.degradation.pectate lyases and polygalacturonases
GSBRNA2T00104273001	BnaA02g20460D	chrA02	12767844	12771624	AT4G02120.1			10.493	14.146	0.735018	-0.444149	Down	0.00124453	6.08469e-05	CTP synthase family protein/CTP synthase family protein; FUNCTIONS IN: CTP synthase activity, catalytic activity; INVOLVED IN: pyrimidine ribonucleotide metabolic process, pyrimidine nucleotide biosynthetic process; LOCATED IN: endomembrane system; EXPRESSED IN: 24 plant structures; EXPRESSED DURING: 13 growth stages; CONTAINS InterPro DOMAIN/s: Glutamine amidotransferase class-I, C-terminal (Int…	[23.1.1.10] nucleotide metabolism.synthesis.pyrimidine.CTP synthetase
GSBRNA2T00104296001	BnaA02g20570D	chrA02	12940679	12946995	AT4G02480.1			3.846	5.48	0.702684	-0.509052	Down	0.0130817	0.0010076	AAA-type ATPase family protein/AAA-type ATPase family protein; FUNCTIONS IN: nucleoside-triphosphatase activity, ATPase activity, nucleotide binding, ATP binding; LOCATED IN: chloroplast; EXPRESSED IN: 24 plant structures; EXPRESSED DURING: 14 growth stages; CONTAINS InterPro DOMAIN/s: ATPase, AAA+ type, core (InterPro:IPR003593), ATPase, AAA-type, core (InterPro:IPR003959), SMAD/FHA domain (Inte…	[29.5.9] protein.degradation.AAA type
GSBRNA2T00104334001	BnaA02g20810D	chrA02	13119988	13121590	AT4G02860.1			11.07	0.913	9.80727	3.29385	Up	0.0388919	0.00395624	Phenazine biosynthesis PhzC/PhzF protein/Phenazine biosynthesis PhzC/PhzF protein; FUNCTIONS IN: catalytic activity; INVOLVED IN: biosynthetic process; LOCATED IN: cellular_component unknown; EXPRESSED IN: 23 plant structures; EXPRESSED DURING: 13 growth stages; CONTAINS InterPro DOMAIN/s: Phenazine biosynthesis PhzC/PhzF protein (InterPro:IPR003719); BEST Arabidopsis thaliana protein match is: P…	[35.1.1023] not assigned.no ontology
GSBRNA2T00104380001	BnaA02g21070D	chrA02	13408256	13413545	AT4G04640.1			28.45	18.91	1.48644	0.57186	Up	0.00201006	0.000106176	ATPase, F1 complex, gamma subunit protein/One of two genes (with ATPC2) encoding the gamma subunit of Arabidopsis chloroplast ATP synthase./ATPC1; FUNCTIONS IN: enzyme regulator activity; INVOLVED IN: photosynthetic electron transport in photosystem II, ATP synthesis coupled proton transport, ATP biosynthetic process; LOCATED IN: in 6 components; EXPRESSED IN: 24 plant structures; EXPRESSED DURIN…	[1.1.4.4] PS.lightreaction.ATP synthase.gamma chain
GSBRNA2T00087438001	BnaA02g21580D	chrA02	13951836	13955031	AT4G11820.2			21.716	11.863	1.63805	0.711981	Up	0.033486	0.00327048	hydroxymethylglutaryl-CoA synthase / HMG-CoA synthase / 3-hydroxy-3-methylglutaryl coenzyme A synthase/Encodes a protein with hydroxymethylglutaryl-CoA synthase activity which was characterized by phenotypical complementation of the S. cerevisiae mutant./MVA1; CONTAINS InterPro DOMAIN/s: Thiolase-like (InterPro:IPR016039), Hydroxymethylglutaryl-coenzyme A synthase C-terminal (InterPro:IPR013746),…	[16.1.2.2] secondary metabolism.isoprenoids.mevalonate pathway.HMG-CoA synthase
GSBRNA2T00087435001	BnaA02g21600D	chrA02	13972142	13974514	AT4G11790.1			47.813	33.72	1.40089	0.486345	Up	0.000603507	2.59354e-05	Pleckstrin homology (PH) domain superfamily protein/Pleckstrin homology (PH) domain superfamily protein; FUNCTIONS IN: molecular_function unknown; INVOLVED IN: intracellular transport; LOCATED IN: cellular_component unknown; EXPRESSED IN: 23 plant structures; EXPRESSED DURING: 13 growth stages; CONTAINS InterPro DOMAIN/s: Ran binding protein 1 (InterPro:IPR000156), Pleckstrin homology-type (Inter…	[35.1.1023] not assigned.no ontology
GSBRNA2T00029307001	BnaA02g21960D	chrA02	14350864	14355020	AT4G10730.1			9.786	13.156	0.735115	-0.443959	Down	0.0153658	0.00123012	Protein kinase superfamily protein/Protein kinase superfamily protein; FUNCTIONS IN: protein serine/threonine kinase activity, protein kinase activity, kinase activity, ATP binding; INVOLVED IN: protein amino acid phosphorylation; LOCATED IN: plasma membrane; EXPRESSED IN: stem, cultured cell; CONTAINS InterPro DOMAIN/s: Protein kinase, ATP binding site (InterPro:IPR017441), Protein kinase, catal…	[29.4] protein.postranslational modification
GSBRNA2T00084792001	BnaA02g22320D	chrA02	14817187	14818659	AT5G43750.1			4.87	1.72	2.68232	1.42348	Up	0.0491017	0.00536338	NAD(P)H dehydrogenase 18/NAD(P)H dehydrogenase 18 (NDH18); FUNCTIONS IN: molecular_function unknown; INVOLVED IN: response to oxidative stress; LOCATED IN: chloroplast thylakoid membrane, chloroplast; EXPRESSED IN: 22 plant structures; EXPRESSED DURING: 13 growth stages; Has 30201 Blast hits to 17322 proteins in 780 species: Archae - 12; Bacteria - 1396; Metazoa - 17338; Fungi - 3422; Plants - 50…	[35.2.1001] not assigned.unknown
BGI_novel_G000445	/	ChrA02	14886506	14887544	AT5G15350.1			141.203	97.3	1.44836	0.534424	Up	0.00348772	0.000203091	protein_coding;early nodulin-like protein 17;NULL;early nodulin-like protein 17;(source:Araport11)	[35.1.1023] not assigned.no ontology
GSBRNA2T00084872001	BnaA02g22810D	chrA02	15331110	15333129	AT5G44680.1			7.873	3.79	2.02547	1.01825	Up	0.00582287	0.000376767	DNA glycosylase superfamily protein/DNA glycosylase superfamily protein; FUNCTIONS IN: DNA-3-methyladenine glycosylase I activity, catalytic activity; INVOLVED IN: DNA repair, base-excision repair; EXPRESSED IN: 21 plant structures; EXPRESSED DURING: 13 growth stages; CONTAINS InterPro DOMAIN/s: DNA glycosylase (InterPro:IPR011257), Methyladenine glycosylase (InterPro:IPR005019); BEST Arabidopsis…	[28.2] DNA.repair
GSBRNA2T00114028001	BnaA02g23340D	chrA02	16453943	16455091	AT5G42960.1			10.196	5.183	1.92973	0.948399	Up	0.00878035	0.000620014	unknown protein; FUNCTIONS IN: molecular_function unknown; INVOLVED IN: biological_process unknown; LOCATED IN: mitochondrion, chloroplast, plastid, chloroplast envelope; EXPRESSED IN: 24 plant structures; EXPRESSED DURING: 13 growth stages; BEST Arabidopsis thaliana protein match is: unknown protein (TAIR:AT1G45170.1); Has 30201 Blast hits to 17322 proteins in 780 species: Archae - 12; Bacteria …	[35.2.1001] not assigned.unknown
GSBRNA2T00096873001	BnaA02g24180D	chrA02	17538999	17542177	AT5G45960.1			23.326	15.713	1.46266	0.548592	Up	0.0233238	0.00207064	GDSL-like Lipase/Acylhydrolase superfamily protein/GDSL-like Lipase/Acylhydrolase superfamily protein; FUNCTIONS IN: lipase activity, hydrolase activity, acting on ester bonds, carboxylesterase activity; INVOLVED IN: lipid metabolic process; LOCATED IN: endomembrane system; EXPRESSED IN: 11 plant structures; EXPRESSED DURING: 6 growth stages; CONTAINS InterPro DOMAIN/s: Lipase, GDSL (InterPro:IPR…	[26.28] misc.GDSL-motif lipase
GSBRNA2T00063392001	BnaA02g24640D	chrA02	17969977	17972920	AT5G46740.1			10.133	5.106	1.9571	0.968717	Up	9.32212e-11	7.688e-13	ubiquitin-specific protease 21/Encodes a ubiquitin-specific protease./ubiquitin-specific protease 21 (UBP21); FUNCTIONS IN: ubiquitin-specific protease activity, ubiquitin thiolesterase activity; INVOLVED IN: ubiquitin-dependent protein catabolic process; LOCATED IN: chloroplast; EXPRESSED IN: 10 plant structures; EXPRESSED DURING: 6 growth stages; CONTAINS InterPro DOMAIN/s: Peptidase C19, ubiqu…	[29.5.11.5] protein.degradation.ubiquitin.ubiquitin protease
GSBRNA2T00041694001	BnaA02g24990D	chrA02	18355948	18359444	AT5G47100.1			7.956	3.863	2.02496	1.0179	Up	9.01775e-09	1.04952e-10	calcineurin B-like protein 9/member of AtCBLs (Calcineurin B-like Calcium Sensor Proteins. CBL9 interacts with and targets CIPK23 to the plasma membrane in vivo./calcineurin B-like protein 9 (CBL9); FUNCTIONS IN: calcium ion binding; INVOLVED IN: response to water deprivation, N-terminal protein myristoylation, potassium ion import, stomatal movement, response to stress; LOCATED IN: plasma membra…	[30.3] signalling.calcium
GSBRNA2T00041681001	BnaA02g25090D	chrA02	18425256	18427329	AT5G47200.1			43.29	29.356	1.47198	0.557758	Up	0.0478922	0.00519551	RAB GTPase homolog 1A/AtRabD2b encodes a Rab GTPase, which plays important roles in pollen development, germination and tube elongation./RAB GTPase homolog 1A (RAB1A); FUNCTIONS IN: GTP binding; INVOLVED IN: protein transport, small GTPase mediated signal transduction; LOCATED IN: plasma membrane; EXPRESSED IN: 24 plant structures; EXPRESSED DURING: 15 growth stages; CONTAINS InterPro DOMAIN/s: R…	[30.5] signalling.G-proteins
BGI_novel_G000478	/	ChrA02	18475599	18477128	AT3G25860.1			5.966	2.636	2.22327	1.15268	Up	2.96294e-15	1.14565e-17	protein_coding;2-oxoacid dehydrogenases acyltransferase family protein;Encodes the dihydrolipoamide S-acetyltransferase subunit of the plastid Pyruvate Dehydrogenase Complex (E2). Mutant has embryo defect.;2-oxoacid dehydrogenases acyltransferase family protein;(source:Araport11)	[35.2.1001] not assigned.unknown
GSBRNA2T00030937001	BnaA02g25750D	chrA02	18851124	18852072	AT2G01590.1			1.77	5.306	0.365398	-1.45246	Down	0.0265922	0.0024303	chlororespiratory reduction 3/Likely a subunit of the chloroplast NAD(P)H dehydrogenase complex, involved in PSI cyclic electron transport. Located in the membrane fraction of chloroplast. Mutant has impaired NAD(P)H dehydrogenase activity./CHLORORESPIRATORY REDUCTION 3 (CRR3); FUNCTIONS IN: molecular_function unknown; INVOLVED IN: photosynthetic electron transport in photosystem I; LOCATED IN: c…	[1.1.6] PS.lightreaction.NADH DH
GSBRNA2T00030933001	BnaA02g25770D	chrA02	18858254	18861497	AT2G01600.1			28.923	54.146	0.535979	-0.899752	Down	4.07957e-05	1.20166e-06	ENTH/ANTH/VHS superfamily protein/ENTH/ANTH/VHS superfamily protein; FUNCTIONS IN: phospholipid binding, clathrin binding, binding, phosphatidylinositol binding; INVOLVED IN: N-terminal protein myristoylation, clathrin coat assembly; LOCATED IN: membrane; EXPRESSED IN: 24 plant structures; EXPRESSED DURING: 15 growth stages; CONTAINS InterPro DOMAIN/s: Epsin-like, N-terminal (InterPro:IPR013809),…	[35.1.21] not assigned.no ontology.epsin N-terminal homology (ENTH) domain-containing protein
GSBRNA2T00030925001	BnaA02g25810D	chrA02	18889152	18889775	AT2G01610.1			6.586	1.506	3.87267	1.95333	Up	0.00249579	0.000137187	Plant invertase/pectin methylesterase inhibitor superfamily protein/Plant invertase/pectin methylesterase inhibitor superfamily protein; FUNCTIONS IN: enzyme inhibitor activity, pectinesterase inhibitor activity, pectinesterase activity; INVOLVED IN: biological_process unknown; LOCATED IN: endomembrane system; EXPRESSED IN: 22 plant structures; EXPRESSED DURING: 13 growth stages; CONTAINS InterPr…	[26.18] misc.invertase/pectin methylesterase inhibitor family protein
GSBRNA2T00030919001	BnaA02g25850D	chrA02	18909175	18913485	AT2G01670.1			2.193	0.67	2.65744	1.41004	Up	8.80659e-08	1.30098e-09	nudix hydrolase homolog 17/nudix hydrolase homolog 17 (NUDT17); FUNCTIONS IN: hydrolase activity; INVOLVED IN: biological_process unknown; EXPRESSED IN: 23 plant structures; EXPRESSED DURING: 15 growth stages; CONTAINS InterPro DOMAIN/s: NUDIX hydrolase domain-like (InterPro:IPR015797), NUDIX hydrolase domain (InterPro:IPR000086); BEST Arabidopsis thaliana protein match is: nudix hydrolase homolo…	[23.3.3] nucleotide metabolism.salvage.NUDIX hydrolases
GSBRNA2T00030879001	BnaA02g26130D	chrA02	19204023	19205835	AT2G01990.1			1.556	0.403	2.99898	1.58447	Up	7.35106e-08	1.06423e-09	unknown protein; BEST Arabidopsis thaliana protein match is: unknown protein (TAIR:AT1G14630.1); Has 118 Blast hits to 118 proteins in 14 species: Archae - 0; Bacteria - 0; Metazoa - 0; Fungi - 0; Plants - 118; Viruses - 0; Other Eukaryotes - 0 (source: NCBI BLink).//	[35.2.1001] not assigned.unknown
GSBRNA2T00030872001	BnaA02g26190D	chrA02	19258021	19262948	AT2G02070.1			5.336	2.106	2.51918	1.33296	Up	2.92048e-06	6.38523e-08	indeterminate(ID)-domain 5/indeterminate(ID)-domain 5 (IDD5); FUNCTIONS IN: sequence-specific DNA binding transcription factor activity, zinc ion binding, nucleic acid binding; INVOLVED IN: regulation of transcription; LOCATED IN: intracellular, chloroplast; EXPRESSED IN: 22 plant structures; EXPRESSED DURING: 13 growth stages; CONTAINS InterPro DOMAIN/s: Zinc finger, C2H2-like (InterPro:IPR01588…	[27.3.11] RNA.regulation of transcription.C2H2 zinc finger family
GSBRNA2T00030865001	BnaA02g26230D	chrA02	19355633	19358182	AT2G02160.1			17.893	26.543	0.675241	-0.566526	Down	0.0327419	0.00318183	CCCH-type zinc finger family protein/CCCH-type zinc finger family protein; FUNCTIONS IN: zinc ion binding, nucleic acid binding; INVOLVED IN: biological_process unknown; LOCATED IN: cellular_component unknown; EXPRESSED IN: 24 plant structures; EXPRESSED DURING: 13 growth stages; CONTAINS InterPro DOMAIN/s: Zinc finger, CCCH-type (InterPro:IPR000571); Has 10885 Blast hits to 7444 proteins in 511 …	[27.3.99] RNA.regulation of transcription.unclassified
GSBRNA2T00030862001	BnaA02g26260D	chrA02	19369449	19372360	AT2G02220.1			0.593	1.653	0.378539	-1.40149	Down	0.00630453	0.000414088	phytosulfokin receptor 1/Encodes a protein interacting with phytosulfokine, a five amino acid sulfated peptide (YIYTQ). Contains dual guanylate cyclase and kinase catalytic activities that operate in vivo./phytosulfokin receptor 1 (PSKR1); FUNCTIONS IN: peptide receptor activity, protein serine/threonine kinase activity, ATP binding; INVOLVED IN: protein amino acid phosphorylation, transmembrane …	[30.2.10] signalling.receptor kinases.leucine rich repeat X
GSBRNA2T00030816001	BnaA02g26550D	chrA02	19590818	19592379	AT2G02760.1			61	34.76	2.13971	1.09741	Up	2.48476e-13	1.32145e-15	ubiquiting-conjugating enzyme 2/ubiquitin conjugating enzyme UBC2. Homolog of the yeast RAD6 gene./ubiquiting-conjugating enzyme 2 (UBC2); CONTAINS InterPro DOMAIN/s: Ubiquitin-conjugating enzyme/RWD-like (InterPro:IPR016135), Ubiquitin-conjugating enzyme, E2 (InterPro:IPR000608); BEST Arabidopsis thaliana protein match is: ubiquitin carrier protein 1 (TAIR:AT1G14400.2); Has 10642 Blast hits to 1…	[29.5.11.3] protein.degradation.ubiquitin.E2
GSBRNA2T00030805001	BnaA02g26630D	chrA02	19657852	19662222	AT2G02910.1			15.766	4.95	2.6236	1.39155	Up	0.000207517	7.64801e-06	Protein of unknown function (DUF616)/Protein of unknown function (DUF616); CONTAINS InterPro DOMAIN/s: Protein of unknown function DUF616 (InterPro:IPR006852); BEST Arabidopsis thaliana protein match is: Protein of unknown function (DUF616) (TAIR:AT1G34550.1); Has 35333 Blast hits to 34131 proteins in 2444 species: Archae - 798; Bacteria - 22429; Metazoa - 974; Fungi - 991; Plants - 531; Viruses …	[35.2.1001] not assigned.unknown
GSBRNA2T00030801001	BnaA02g26670D	chrA02	19679811	19681497	AT2G03090.1			158.196	73.096	2.14165	1.09872	Up	2.95718e-16	9.95276e-19	expansin A15/member of Alpha-Expansin Gene Family. Naming convention from the Expansin Working Group (Kende et al, 2004. Plant Mol Bio). Involved in the formation of nematode-induced syncytia in roots of Arabidopsis thaliana./expansin A15 (EXPA15); INVOLVED IN: plant-type cell wall modification involved in multidimensional cell growth, syncytium formation, unidimensional cell growth, plant-type c…	[10.7] cell wall.modification
GSBRNA2T00030789001	BnaA02g26740D	chrA02	19742049	19744232	AT5G67090.1			0.3	3.633	0.126262	-2.98551	Down	0.0165787	0.00135256	Subtilisin-like serine endopeptidase family protein/Subtilisin-like serine endopeptidase family protein; FUNCTIONS IN: identical protein binding, serine-type endopeptidase activity; INVOLVED IN: proteolysis, negative regulation of catalytic activity; LOCATED IN: endomembrane system; EXPRESSED IN: 9 plant structures; EXPRESSED DURING: 4 anthesis, petal differentiation and expansion stage, D bilate…	[29.5.1] protein.degradation.subtilases
GSBRNA2T00069560001	BnaA02g26810D	chrA02	19788549	19791216	AT2G01490.1			19.836	46.833	0.429659	-1.21874	Down	0.0051711	0.000325959	phytanoyl-CoA dioxygenase (PhyH) family protein/Encodes a phytanoyl-CoA 2-hydroxylase (PAHX)./phytanoyl-CoA dioxygenase (PhyH) family protein; FUNCTIONS IN: phytanoyl-CoA dioxygenase activity; INVOLVED IN: N-terminal protein myristoylation; LOCATED IN: plasma membrane; EXPRESSED IN: 25 plant structures; EXPRESSED DURING: 15 growth stages; CONTAINS InterPro DOMAIN/s: Phytanoyl-CoA dioxygenase (Int…	[26.14] misc.oxygenases
GSBRNA2T00069564001	BnaA02g26850D	chrA02	19805518	19809219	AT2G01480.1			6.903	13.606	0.525839	-0.927307	Down	0.000898534	4.13104e-05	O-fucosyltransferase family protein/O-fucosyltransferase family protein; LOCATED IN: chloroplast; EXPRESSED IN: 23 plant structures; EXPRESSED DURING: 15 growth stages; CONTAINS InterPro DOMAIN/s: GDP-fucose protein O-fucosyltransferase (InterPro:IPR019378); BEST Arabidopsis thaliana protein match is: O-fucosyltransferase family protein (TAIR:AT1G14970.1); Has 836 Blast hits to 825 proteins in 29…	[35.1.1023] not assigned.no ontology
GSBRNA2T00069570001	BnaA02g26900D	chrA02	19825449	19831823	AT2G01460.1			6.55	12.95	0.505225	-0.985003	Down	0.0208981	0.00180133	P-loop containing nucleoside triphosphate hydrolases superfamily protein/P-loop containing nucleoside triphosphate hydrolases superfamily protein; FUNCTIONS IN: nucleoside-triphosphatase activity, kinase activity, nucleotide binding, phosphotransferase activity, alcohol group as acceptor, ATP binding; INVOLVED IN: biosynthetic process, metabolic process; LOCATED IN: cellular_component unknown; EX…	[23.3.2.2] nucleotide metabolism.salvage.nucleoside kinases.uridine kinase
GSBRNA2T00069571001	BnaA02g26910D	chrA02	19843545	19846468	AT2G01450.4			20.89	34.736	0.627792	-0.67164	Down	0.0115505	0.000869487	MAP kinase 17/member of MAP Kinase/MAP kinase 17 (MPK17); CONTAINS InterPro DOMAIN/s: MAP kinase, conserved site (InterPro:IPR003527), Protein kinase, ATP binding site (InterPro:IPR017441), Protein kinase, catalytic domain (InterPro:IPR000719), Serine/threonine-protein kinase domain (InterPro:IPR002290), Tyrosine-protein kinase, catalytic domain (InterPro:IPR020635), Serine/threonine-protein kina…	[30.6] signalling.MAP kinases
GSBRNA2T00069607001	BnaA02g27180D	chrA02	20056403	20057763	AT1G15120.1			65.526	41.463	1.54861	0.630977	Up	0.00884761	0.000625372	Ubiquinol-cytochrome C reductase hinge protein/Ubiquinol-cytochrome C reductase hinge protein; FUNCTIONS IN: ubiquinol-cytochrome-c reductase activity; INVOLVED IN: mitochondrial electron transport, ubiquinol to cytochrome c; LOCATED IN: mitochondrion, mitochondrial respiratory chain complex III; EXPRESSED IN: 25 plant structures; EXPRESSED DURING: 15 growth stages; CONTAINS InterPro DOMAIN/s: Ub…	[9.5] mitochondrial electron transport / ATP synthesis.cytoome c reductase
GSBRNA2T00084099001	BnaA02g27480D	chrA02	20254986	20256380	AT3G25545.1			16.923	25.213	0.674143	-0.568874	Down	0.0407745	0.00421646	unknown protein; FUNCTIONS IN: molecular_function unknown; INVOLVED IN: biological_process unknown; LOCATED IN: cellular_component unknown; EXPRESSED IN: 23 plant structures; EXPRESSED DURING: 13 growth stages; Has 38 Blast hits to 38 proteins in 14 species: Archae - 0; Bacteria - 0; Metazoa - 0; Fungi - 0; Plants - 38; Viruses - 0; Other Eukaryotes - 0 (source: NCBI BLink).//	[35.2.1001] not assigned.unknown
GSBRNA2T00084101001	BnaA02g27500D	chrA02	20261857	20263649	AT3G25560.3			0.21	2.396	0.142933	-2.80658	Down	9.54141e-05	3.12915e-06	NSP-interacting kinase 2/NSP-interacting kinase 2 (NIK2); FUNCTIONS IN: protein serine/threonine kinase activity, protein kinase activity, ATP binding; INVOLVED IN: protein amino acid phosphorylation; LOCATED IN: endomembrane system; EXPRESSED IN: 18 plant structures; EXPRESSED DURING: 13 growth stages; CONTAINS InterPro DOMAIN/s: Protein kinase, ATP binding site (InterPro:IPR017441), Serine/thre…	[30.2.2] signalling.receptor kinases.leucine rich repeat II
GSBRNA2T00072298001	BnaA02g27990D	chrA02	20677825	20680307	AT5G54780.1			4.09	1.916	2.55508	1.35337	Up	0.000372943	1.49472e-05	Ypt/Rab-GAP domain of gyp1p superfamily protein/Ypt/Rab-GAP domain of gyp1p superfamily protein; FUNCTIONS IN: RAB GTPase activator activity; INVOLVED IN: regulation of Rab GTPase activity; LOCATED IN: mitochondrion; EXPRESSED IN: 24 plant structures; EXPRESSED DURING: 15 growth stages; CONTAINS InterPro DOMAIN/s: RabGAP/TBC (InterPro:IPR000195); BEST Arabidopsis thaliana protein match is: Ypt/Ra…	[30.5] signalling.G-proteins
GSBRNA2T00092194001	BnaA02g28030D	chrA02	20720925	20722014	AT3G26360.1			21.476	8.526	2.46452	1.3013	Up	3.22426e-05	9.21145e-07	Ribosomal protein S21 family protein/Ribosomal protein S21 family protein; FUNCTIONS IN: structural constituent of ribosome; INVOLVED IN: translation; LOCATED IN: ribosome, intracellular; EXPRESSED IN: 23 plant structures; EXPRESSED DURING: 13 growth stages; CONTAINS InterPro DOMAIN/s: Ribosomal protein S21 (InterPro:IPR001911); Has 35 Blast hits to 35 proteins in 14 species: Archae - 0; Bacteria…	[29.2.1.99.99] protein.synthesis.ribosomal protein.unknown.unknown
GSBRNA2T00092192001	BnaA02g28050D	chrA02	20733344	20735187	AT3G26410.1			4.58	8.446	0.611947	-0.708522	Down	1.93128e-06	4.03643e-08	methyltransferases;nucleic acid binding/Encodes a protein involved in modification of nucleosides in tRNA. Mutants have only 7.3% 2-methylguanosine levels of wild type counterparts./methyltransferases;nucleic acid binding; FUNCTIONS IN: methyltransferase activity, nucleic acid binding; INVOLVED IN: methylation; LOCATED IN: endomembrane system; EXPRESSED IN: 22 plant structures; EXPRESSED DURING: …	[35.2.1001] not assigned.unknown
GSBRNA2T00056168001	BnaA02g28570D	chrA02	21020114	21021179	AT3G27060.1			84.786	43.636	1.92119	0.942003	Up	5.71813e-11	4.48806e-13	Ferritin/ribonucleotide reductase-like family protein/Encodes one of the 3 ribonucleotide reductase (RNR) small subunit genes. TSO2 transcription occurs predominantly at the S-phase of the cell cycle and its expression pattern is consistent with its role in dNDP biosynthesis during DNA replication in actively dividing cells. Critical for cell cycle progression, DNA damage repair and plant develop…	[23.5.4] nucleotide metabolism.deoxynucleotide metabolism.ribonucleoside-diphosphate reductase
GSBRNA2T00056151001	BnaA02g28700D	chrA02	21085845	21087849	AT3G27210.1			0.9	4.493	0.236341	-2.08106	Down	0.019549	0.00165692	unknown protein; FUNCTIONS IN: molecular_function unknown; INVOLVED IN: N-terminal protein myristoylation; LOCATED IN: plasma membrane; EXPRESSED IN: 22 plant structures; EXPRESSED DURING: 13 growth stages; BEST Arabidopsis thaliana protein match is: unknown protein (TAIR:AT5G40860.1); Has 133 Blast hits to 98 proteins in 25 species: Archae - 0; Bacteria - 6; Metazoa - 32; Fungi - 7; Plants - 70;…	[35.2.1001] not assigned.unknown
GSBRNA2T00086964001	BnaA02g29310D	chrA02	21446631	21446942	AT3G28455.1			9.076	5.423	1.65193	0.724155	Up	0.00726624	0.000491442	CLAVATA3/ESR-RELATED 25/Member of a large family of putative ligands homologous to the Clavata3 gene. Consists of a single exon. Can not replace CLV3 function in vivo./CLAVATA3/ESR-RELATED 25 (CLE25); Has 13 Blast hits to 13 proteins in 5 species: Archae - 0; Bacteria - 0; Metazoa - 0; Fungi - 0; Plants - 13; Viruses - 0; Other Eukaryotes - 0 (source: NCBI BLink).	[33.99] development.unspecified
GSBRNA2T00080104001	BnaA02g29580D	chrA02	21575162	21577247	AT3G28960.1			8.206	0.65	9.94068	3.31334	Up	0.000576331	2.45499e-05	Transmembrane amino acid transporter family protein/Transmembrane amino acid transporter family protein; FUNCTIONS IN: amino acid transmembrane transporter activity; INVOLVED IN: amino acid transport; LOCATED IN: plasma membrane, membrane; EXPRESSED IN: 19 plant structures; EXPRESSED DURING: 9 growth stages; CONTAINS InterPro DOMAIN/s: Amino acid transporter, transmembrane (InterPro:IPR013057); B…	[34.3] transport.amino acids
GSBRNA2T00098107001	BnaA02g30270D	chrA02	21934213	21936672	AT5G48560.1			0.61	0.023	6.02202	2.59025	Up	0.0186283	0.00156285	basic helix-loop-helix (bHLH) DNA-binding superfamily protein/basic helix-loop-helix (bHLH) DNA-binding superfamily protein; FUNCTIONS IN: DNA binding, sequence-specific DNA binding transcription factor activity; INVOLVED IN: regulation of transcription; LOCATED IN: nucleus; EXPRESSED IN: 14 plant structures; EXPRESSED DURING: LP.06 six leaves visible, LP.04 four leaves visible, 4 anthesis, petal…	[27.3.6] RNA.regulation of transcription.bHLH,Basic Helix-Loop-Helix family
GSBRNA2T00098093001	BnaA02g30350D	chrA02	21985299	21987016	AT5G48630.1			33.206	17.07	1.90605	0.930582	Up	0.00115261	5.55088e-05	Cyclin family protein/Cyclin family protein; CONTAINS InterPro DOMAIN/s: Cyclin-like (InterPro:IPR011028), Transcription regulator cyclin (InterPro:IPR015429), Cyclin-related (InterPro:IPR013763), Cyclin, N-terminal (InterPro:IPR006671), Cyclin (InterPro:IPR006670); BEST Arabidopsis thaliana protein match is: Cyclin family protein (TAIR:AT5G48640.1); Has 1807 Blast hits to 1807 proteins in 277 sp…	[31.3] cell.cycle
GSBRNA2T00098091001	BnaA02g30370D	chrA02	21993665	21994959	AT5G48655.3			5.533	1.65	3.63348	1.86135	Up	0.0362905	0.00362691	RING/U-box superfamily protein/RING/U-box superfamily protein; FUNCTIONS IN: zinc ion binding; INVOLVED IN: response to chitin; EXPRESSED IN: 24 plant structures; EXPRESSED DURING: 15 growth stages; CONTAINS InterPro DOMAIN/s: Zinc finger, RING-type, conserved site (InterPro:IPR017907), Zinc finger, RING-type (InterPro:IPR001841), Zinc finger, C3HC4 RING-type (InterPro:IPR018957); BEST Arabidopsi…	[29.5.11.4.2] protein.degradation.ubiquitin.E3.RING
GSBRNA2T00055458001	BnaA02g30450D	chrA02	22021042	22023175	AT5G48850.1			0.966	0.08	4.88285	2.28772	Up	0.00132362	6.53167e-05	Tetratricopeptide repeat (TPR)-like superfamily protein/homologous to the wheat sulphate deficiency-induced gene sdi1. Expression in root and leaf is induced by sulfur starvation. Knockout mutants retained higher root and leaf sulfate concentrations, indicating a role in regulation of stored sulfate pools./SULPHUR DEFICIENCY-INDUCED 1 (ATSDI1); FUNCTIONS IN: binding; INVOLVED IN: cellular respons…	[33.99] development.unspecified
GSBRNA2T00055446001	BnaA02g30520D	chrA02	22077464	22081441	AT5G48960.1			11.27	5.63	1.98344	0.988002	Up	0.0488555	0.00532428	HAD-superfamily hydrolase, subfamily IG, 5'-nucleotidase/HAD-superfamily hydrolase, subfamily IG, 5'-nucleotidase; FUNCTIONS IN: 5'-nucleotidase activity; INVOLVED IN: biological_process unknown; LOCATED IN: chloroplast, chloroplast stroma; EXPRESSED IN: 23 plant structures; EXPRESSED DURING: 13 growth stages; CONTAINS InterPro DOMAIN/s: HAD-superfamily hydrolase, subfamily IG, 5'-nucleotidase (I…	[35.1.1023] not assigned.no ontology
GSBRNA2T00055440001	BnaA02g30570D	chrA02	22099451	22100509	AT5G49100.1			22.036	3.37	5.72733	2.51786	Up	3.9946e-06	8.95432e-08	unknown protein; BEST Arabidopsis thaliana protein match is: unknown protein (TAIR:AT3G06868.1); Has 30201 Blast hits to 17322 proteins in 780 species: Archae - 12; Bacteria - 1396; Metazoa - 17338; Fungi - 3422; Plants - 5037; Viruses - 0; Other Eukaryotes - 2996 (source: NCBI BLink).//	[35.2.1001] not assigned.unknown
GSBRNA2T00055426001	BnaA02g30690D	chrA02	22157324	22158034	AT5G49300.1			8.016	2.086	3.30782	1.72588	Up	0.0388556	0.00394965	GATA transcription factor 16/Encodes a member of the GATA factor family of zinc finger transcription factors./GATA transcription factor 16 (GATA16); FUNCTIONS IN: sequence-specific DNA binding transcription factor activity; INVOLVED IN: regulation of transcription, DNA-dependent; CONTAINS InterPro DOMAIN/s: Zinc finger, NHR/GATA-type (InterPro:IPR013088), Zinc finger, GATA-type (InterPro:IPR00067…	[27.3.9] RNA.regulation of transcription.C2C2(Zn) GATA transcription factor family
GSBRNA2T00055421001	BnaA02g30740D	chrA02	22180981	22185890	AT5G49360.1			1.81	0.64	2.62082	1.39002	Up	0.0442188	0.00468681	beta-xylosidase 1/Encodes a bifunctional {beta}-D-xylosidase/{alpha}-L-arabinofuranosidase required for pectic arabinan modification. Located in the extracellular matrix. Gene is expressed specifically in tissues undergoing secondary wall thickening. This is a member of glycosyl hydrolase family 3 and has six other closely related members./beta-xylosidase 1 (BXL1); FUNCTIONS IN: alpha-N-arabinofu…	[10.6.2] cell wall.degradation.mannan-xylose-arabinose-fucose
GSBRNA2T00055412001	BnaA02g30820D	chrA02	22233870	22237380	AT5G49460.1			16.38	10.223	1.90253	0.927923	Up	0.0003651	1.46001e-05	ATP citrate lyase subunit B 2/One of the two genes encoding subunit B of the cytosolic enzyme ATP Citrate Lyase (ACL)/ATP citrate lyase subunit B 2 (ACLB-2); FUNCTIONS IN: ATP citrate synthase activity; INVOLVED IN: acetyl-CoA biosynthetic process; LOCATED IN: cytosol, citrate lyase complex, plasma membrane; EXPRESSED IN: 24 plant structures; EXPRESSED DURING: 13 growth stages; CONTAINS InterPro …	[8.2.11] TCA / org transformation.other organic acid transformatons.atp-citrate lyase
GSBRNA2T00055411001	BnaA02g30830D	chrA02	22238983	22248294	AT5G49430.1			4.31	2.493	1.69171	0.758478	Up	0.0215061	0.00186783	WD40/YVTN repeat-like-containing domain;Bromodomain/WD40/YVTN repeat-like-containing domain;Bromodomain; CONTAINS InterPro DOMAIN/s: WD40 repeat 2 (InterPro:IPR019782), WD40 repeat, conserved site (InterPro:IPR019775), WD40 repeat (InterPro:IPR001680), Bromodomain (InterPro:IPR001487), WD40 repeat-like-containing domain (InterPro:IPR011046), WD40-repeat-containing domain (InterPro:IPR017986), WD4…	[33.99] development.unspecified
GSBRNA2T00055389001	BnaA02g31000D	chrA02	22397983	22400944	AT5G28770.2			3.34	0.893	3.2785	1.71304	Up	0.0321607	0.0031113	bZIP transcription factor family protein/bZIP protein BZO2H3 mRNA, partial cds/BZO2H3; FUNCTIONS IN: DNA binding, protein heterodimerization activity, sequence-specific DNA binding transcription factor activity; INVOLVED IN: regulation of transcription, DNA-dependent; EXPRESSED IN: 22 plant structures; EXPRESSED DURING: 13 growth stages; CONTAINS InterPro DOMAIN/s: Basic-leucine zipper (bZIP) tra…	[27.3.35] RNA.regulation of transcription.bZIP transcription factor family
GSBRNA2T00120520001	BnaA02g31180D	chrA02	22539356	22541709	AT5G27470.1			94.653	53.56	1.7519	0.808918	Up	0.00793874	0.000548449	seryl-tRNA synthetase / serine--tRNA ligase/seryl-tRNA synthetase / serine--tRNA ligase; FUNCTIONS IN: serine-tRNA ligase activity, aminoacyl-tRNA ligase activity, nucleotide binding, ATP binding; INVOLVED IN: response to cadmium ion, seryl-tRNA aminoacylation; LOCATED IN: cytosol; EXPRESSED IN: 24 plant structures; EXPRESSED DURING: 14 growth stages; CONTAINS InterPro DOMAIN/s: tRNA-binding arm …	[29.1.11] protein.aa activation.serine-tRNA ligase
GSBRNA2T00120497001	BnaA02g31390D	chrA02	22652388	22659469	AT5G27030.1			5.063	2.84	1.75798	0.813919	Up	0.000240155	9.06065e-06	TOPLESS-related 3/TOPLESS-related 3 (TPR3); FUNCTIONS IN: protein binding; INVOLVED IN: primary shoot apical meristem specification; LOCATED IN: endomembrane system; CONTAINS InterPro DOMAIN/s: WD40 repeat 2 (InterPro:IPR019782), WD40 repeat, conserved site (InterPro:IPR019775), WD40 repeat (InterPro:IPR001680), CTLH, C-terminal LisH motif (InterPro:IPR006595), WD40 repeat-like-containing domain …	[33.99] development.unspecified
GSBRNA2T00120484001	BnaA02g31490D	chrA02	22723090	22727245	AT5G26760.2			4.026	8.113	0.484711	-1.0448	Down	1.08504e-16	3.41487e-19	unknown protein; CONTAINS InterPro DOMAIN/s: Protein of unknown function DUF408 (InterPro:IPR007308); Has 35333 Blast hits to 34131 proteins in 2444 species: Archae - 798; Bacteria - 22429; Metazoa - 974; Fungi - 991; Plants - 531; Viruses - 0; Other Eukaryotes - 9610 (source: NCBI BLink).//	[35.2.1001] not assigned.unknown
GSBRNA2T00120473001	BnaA02g31590D	chrA02	22782606	22784834	AT5G26280.1			12.066	24.016	0.545476	-0.874412	Down	0.0116754	0.000880985	TRAF-like family protein/TRAF-like family protein; FUNCTIONS IN: molecular_function unknown; INVOLVED IN: biological_process unknown; LOCATED IN: membrane; EXPRESSED IN: 8 plant structures; EXPRESSED DURING: seedling growth; CONTAINS InterPro DOMAIN/s: TRAF-like (InterPro:IPR008974), MATH (InterPro:IPR002083); BEST Arabidopsis thaliana protein match is: TRAF-like family protein (TAIR:AT5G26300.1)…	[35.1.1023] not assigned.no ontology
BGI_novel_G000525	/	ChrA02	22810305	22812918	AT5G26667.4			0	6.763	0.018843	-5.72983	Down	0.0171714	0.00141115	protein_coding;NULL;encodes a uridine 5 Prime-monophosphate (UMP)/cytidine 5 Prime-monophosphate (CMP) kinase.The mRNA is cell-to-cell mobile.;P-loop containing nucleoside triphosphate hydrolases superfamily protein;(source:Araport11)	[33.99] development.unspecified
GSBRNA2T00120401001	BnaA02g32110D	chrA02	23108587	23111116	AT5G25220.1			5.426	14.183	0.388092	-1.36553	Down	0.00263444	0.00014623	KNOTTED1-like homeobox gene 3/A member of class II knotted1-like homeobox gene family (together with KNAT4 and KNAT5). Expressed in: hypocotyl-root boundary, anther-filament junction in flowers, ovule-funiculus and peduncle-silique boundaries, petioles and root. Light-regulated expression with differential response to red/far-red light. KNAT3 promoter activity showed cell-type specific pattern al…	[27.3.22] RNA.regulation of transcription.HB,Homeobox transcription factor family
GSBRNA2T00120371001	BnaA02g32320D	chrA02	23253889	23260213	AT5G24810.1			2.096	5.03	0.424274	-1.23693	Down	0.00765931	0.000524673	ABC1 family protein/ABC1 family protein; LOCATED IN: endoplasmic reticulum, plasma membrane; EXPRESSED IN: 25 plant structures; EXPRESSED DURING: 15 growth stages; CONTAINS InterPro DOMAIN/s: ABC-1 (InterPro:IPR004147), Beta-lactamase-type transpeptidase fold (InterPro:IPR012338), Beta-lactamase-related (InterPro:IPR001466), Protein kinase-like domain (InterPro:IPR011009); BEST Arabidopsis thalia…	[35.1.1] not assigned.no ontology.ABC1 family protein
GSBRNA2T00120353001	BnaA02g32460D	chrA02	23336544	23344720	AT5G24530.1			3.073	0.693	3.62163	1.85664	Up	0.00410628	0.000247392	2-oxoglutarate (2OG) and Fe(II)-dependent oxygenase superfamily protein/Encodes a putative 2OG-Fe(II) oxygenase that is defense-associated but required for susceptibility to downy mildew./DOWNY MILDEW RESISTANT 6 (DMR6); FUNCTIONS IN: oxidoreductase activity, acting on paired donors, with incorporation or reduction of molecular oxygen, 2-oxoglutarate as one donor, and incorporation of one atom ea…	[16.8.3] secondary metabolism.flavonoids.dihydroflavonols
GSBRNA2T00120328001	BnaA02g32670D	chrA02	23476363	23481485	AT1G59620.1			1.386	0.173	6.15125	2.62088	Up	9.34576e-21	1.57271e-23	Disease resistance protein (CC-NBS-LRR class) family/Encodes CW9./CW9; FUNCTIONS IN: ATP binding; INVOLVED IN: defense response, apoptosis; LOCATED IN: cellular_component unknown; EXPRESSED IN: 21 plant structures; EXPRESSED DURING: 12 growth stages; CONTAINS InterPro DOMAIN/s: NB-ARC (InterPro:IPR002182), Disease resistance protein (InterPro:IPR000767); BEST Arabidopsis thaliana protein match is…	[20.1.1001] stress.biotic
GSBRNA2T00120324001	BnaA02g32710D	chrA02	23488904	23491170	AT1G59620.1			0.483	0.093	4.14287	2.05063	Up	2.41856e-14	1.08119e-16	Disease resistance protein (CC-NBS-LRR class) family/Encodes CW9./CW9; FUNCTIONS IN: ATP binding; INVOLVED IN: defense response, apoptosis; LOCATED IN: cellular_component unknown; EXPRESSED IN: 21 plant structures; EXPRESSED DURING: 12 growth stages; CONTAINS InterPro DOMAIN/s: NB-ARC (InterPro:IPR002182), Disease resistance protein (InterPro:IPR000767); BEST Arabidopsis thaliana protein match is…	[20.1.1001] stress.biotic
GSBRNA2T00086454001	BnaA02g32760D	chrA02	23516734	23520328	AT3G48830.1			0.03	0.463	0.195438	-2.35522	Down	0.000948623	4.39545e-05	polynucleotide adenylyltransferase family protein / RNA recognition motif (RRM)-containing protein/polynucleotide adenylyltransferase family protein / RNA recognition motif (RRM)-containing protein; FUNCTIONS IN: polynucleotide adenylyltransferase activity, RNA binding, nucleotide binding, nucleic acid binding, nucleotidyltransferase activity; INVOLVED IN: RNA processing; LOCATED IN: endomembrane…	[27.1] RNA.processing
GSBRNA2T00086453001	BnaA02g32770D	chrA02	23531036	23534569	AT5G23870.1			3.316	0.666	3.95512	1.98372	Up	3.15059e-09	3.39966e-11	Pectinacetylesterase family protein/Pectinacetylesterase family protein; FUNCTIONS IN: carboxylesterase activity; INVOLVED IN: biological_process unknown; LOCATED IN: plant-type cell wall; EXPRESSED IN: 22 plant structures; EXPRESSED DURING: 13 growth stages; CONTAINS InterPro DOMAIN/s: Pectinacetylesterase (InterPro:IPR004963); BEST Arabidopsis thaliana protein match is: Pectinacetylesterase fam…	[10.8.2] cell wall.pectin*esterases.acetyl esterase
GSBRNA2T00086443001	BnaA02g32850D	chrA02	23577310	23579677	AT5G23540.1			28.273	17.57	1.59919	0.677342	Up	1.52863e-05	3.99016e-07	Mov34/MPN/PAD-1 family protein/Mov34/MPN/PAD-1 family protein; INVOLVED IN: response to salt stress, protein catabolic process, ubiquitin-dependent protein catabolic process; LOCATED IN: proteasome complex, nucleus, proteasome regulatory particle, lid subcomplex; EXPRESSED IN: 25 plant structures; EXPRESSED DURING: 14 growth stages; CONTAINS InterPro DOMAIN/s: Mov34/MPN/PAD-1 (InterPro:IPR000555)…	[29.5.11.20] protein.degradation.ubiquitin.proteasom
GSBRNA2T00086438001	BnaA02g32890D	chrA02	23598499	23600622	AT5G23420.1			110.406	68.24	1.60307	0.680834	Up	0.027145	0.00249531	high-mobility group box 6/Encodes HMGB6, a protein belonging to the subgroup of HMGB (high mobility group B) proteins. Localized in the nucleus. Binds to supercoiled DNA in vitro. HMGB6 is phosphorylated by protein kinase CK2alpha within its acidic C-terminal domain./high-mobility group box 6 (HMGB6); CONTAINS InterPro DOMAIN/s: High mobility group, superfamily (InterPro:IPR009071), High mobility…	[27.3.62] RNA.regulation of transcription.Nucleosome/omatin assembly factor group
GSBRNA2T00046017001	BnaA02g33080D	chrA02	23686644	23689522	AT5G61960.2			2.48	7.553	0.342478	-1.54592	Down	0.00346473	0.000201485	MEI2-like protein 1/A member of mei2-like gene family, predominantly plant-based family of genes encoding RNA binding proteins with characteristic presence of a highly conserved RNA binding motif first described in the mei2 gene of the fission yeast S. pombe. In silico analyses reveal nine mei2 -like genes in A. thaliana. They were grouped into four distinct clades, based on overall sequence simi…	[31.2] cell.division
GSBRNA2T00046018001	BnaA02g33090D	chrA02	23689595	23693777	AT5G61960.2			13.63	10.04	1.30466	0.38367	Up	0.000184512	6.70062e-06	MEI2-like protein 1/A member of mei2-like gene family, predominantly plant-based family of genes encoding RNA binding proteins with characteristic presence of a highly conserved RNA binding motif first described in the mei2 gene of the fission yeast S. pombe. In silico analyses reveal nine mei2 -like genes in A. thaliana. They were grouped into four distinct clades, based on overall sequence simi…	[31.2] cell.division
GSBRNA2T00046020001	BnaA02g33110D	chrA02	23703177	23708902	AT5G61980.1			3.373	10.09	0.382163	-1.38774	Down	7.14214e-05	2.26615e-06	ARF-GAP domain 1/A member of ARF GAP domain (AGD), A thaliana has 15 members, grouped into four classes. AGD1 belongs to the class 1, together with AGD2, AGD3 and AGD4. Not expressed in hypocotyls and cotyledons./ARF-GAP domain 1 (AGD1); FUNCTIONS IN: ARF GTPase activator activity, zinc ion binding; INVOLVED IN: cytoskeleton organization; LOCATED IN: endocytic vesicle; EXPRESSED IN: 18 plant stru…	[30.5] signalling.G-proteins
GSBRNA2T00046021001	BnaA02g33120D	chrA02	23718046	23720270	AT5G62050.1			14.67	29.343	0.50004	-0.999883	Down	0.000141013	4.90898e-06	homolog of yeast oxidase assembly 1 (OXA1)/essential factor for protein sorting and assembly into membranes/homolog of yeast oxidase assembly 1 (OXA1) (OXA1); FUNCTIONS IN: P-P-bond-hydrolysis-driven protein transmembrane transporter activity; INVOLVED IN: protein import into mitochondrial inner membrane, protein complex assembly; LOCATED IN: mitochondrion, mitochondrial inner membrane; EXPRESSED…	[34.13] transport.peptides and oligopeptides
GSBRNA2T00046023001	BnaA02g33130D	chrA02	23721363	23725038	AT5G62090.2			22.35	33.63	0.663822	-0.591132	Down	0.0298884	0.00282861	SEUSS-like 2/SEUSS-like 2 (SLK2); BEST Arabidopsis thaliana protein match is: SEUSS-like 1 (TAIR:AT4G25520.1); Has 38958 Blast hits to 16422 proteins in 905 species: Archae - 6; Bacteria - 1880; Metazoa - 14538; Fungi - 4050; Plants - 2632; Viruses - 363; Other Eukaryotes - 15489 (source: NCBI BLink)./	[35.2.1001] not assigned.unknown
GSBRNA2T00046031001	BnaA02g33180D	chrA02	23752934	23755744	AT5G62130.1			3.473	8.236	0.429508	-1.21924	Down	0.0150711	0.00120285	Per1-like family protein/Per1-like family protein; FUNCTIONS IN: molecular_function unknown; INVOLVED IN: biological_process unknown; LOCATED IN: endomembrane system; EXPRESSED IN: 22 plant structures; EXPRESSED DURING: 13 growth stages; CONTAINS InterPro DOMAIN/s: Per1-like (InterPro:IPR007217); BEST Arabidopsis thaliana protein match is: Per1-like family protein (TAIR:AT1G16560.3); Has 30201 Bl…	[35.1.1023] not assigned.no ontology
BGI_novel_G000539	/	ChrA02	23870484	23871564	AT5G62190.1			62.936	106.136	0.592712	-0.754597	Down	0.00886725	0.000627061	protein_coding;DEAD box RNA helicase (PRH75);Encodes a ATP-dependent RNA unwinding protein targeted to the nucleolus and presumably involved in translation by assisting ribosome maturation. DEAD/DEAH box RNA helicase PRH75;DEAD box RNA helicase (PRH75);(source:Araport11)	[21.1.1] redox.thioredoxin.PDIL
GSBRNA2T00046050001	BnaA02g33330D	chrA02	23888761	23890427	AT5G62270.1			0.053	0.853	0.157898	-2.66294	Down	0.0185739	0.00155675	BEST Arabidopsis thaliana protein match is: mucin-related (TAIR:AT2G02880.1); Has 35333 Blast hits to 34131 proteins in 2444 species: Archae - 798; Bacteria - 22429; Metazoa - 974; Fungi - 991; Plants - 531; Viruses - 0; Other Eukaryotes - 9610 (source: NCBI BLink).//	[35.2.1001] not assigned.unknown
GSBRNA2T00046051001	BnaA02g33340D	chrA02	23898012	23899865	AT5G62290.2			17.84	63.443	0.300277	-1.73563	Down	0.0437345	0.00462256	nucleotide-sensitive chloride conductance regulator (ICln) family protein/nucleotide-sensitive chloride conductance regulator (ICln) family protein; FUNCTIONS IN: ion channel activity; INVOLVED IN: cell volume homeostasis, chloride transport; LOCATED IN: cellular_component unknown; EXPRESSED IN: 22 plant structures; EXPRESSED DURING: 13 growth stages; CONTAINS InterPro DOMAIN/s: Nucleotide-sensit…	[34.18] transport.unspecified anions
GSBRNA2T00046055001	BnaA02g33370D	chrA02	23915476	23916312	AT5G62350.1			261.536	180.646	1.4422	0.528274	Up	0.0481905	0.0052384	Plant invertase/pectin methylesterase inhibitor superfamily protein/Plant invertase/pectin methylesterase inhibitor superfamily protein; FUNCTIONS IN: enzyme inhibitor activity, pectinesterase inhibitor activity, pectinesterase activity; INVOLVED IN: response to salt stress; LOCATED IN: endomembrane system; EXPRESSED IN: 22 plant structures; EXPRESSED DURING: 13 growth stages; CONTAINS InterPro D…	[26.18] misc.invertase/pectin methylesterase inhibitor family protein
GSBRNA2T00046076001	BnaA02g33500D	chrA02	24029669	24031327	AT5G62560.1			2.356	6.923	0.349417	-1.51698	Down	0.00275944	0.000154621	RING/U-box superfamily protein with ARM repeat domain/RING/U-box superfamily protein with ARM repeat domain; FUNCTIONS IN: ubiquitin-protein ligase activity, binding; INVOLVED IN: protein ubiquitination; LOCATED IN: ubiquitin ligase complex; CONTAINS InterPro DOMAIN/s: U box domain (InterPro:IPR003613), Armadillo-like helical (InterPro:IPR011989), Armadillo (InterPro:IPR000225), Armadillo-type fo…	[29.5.11.4.2] protein.degradation.ubiquitin.E3.RING
GSBRNA2T00046078001	BnaA02g33520D	chrA02	24041127	24044914	AT5G62670.1			3.596	22.246	0.216157	-2.20985	Down	0.0463597	0.00498314	H(+)-ATPase 11/H(+)-ATPase 11 (HA11); FUNCTIONS IN: ATPase activity; INVOLVED IN: cation transport, metabolic process, ATP biosynthetic process; LOCATED IN: plasma membrane, membrane; EXPRESSED IN: 26 plant structures; EXPRESSED DURING: 14 growth stages; CONTAINS InterPro DOMAIN/s: ATPase, P-type, ATPase-associated domain (InterPro:IPR008250), ATPase, P-type cation-transporter, N-terminal (InterP…	[34.1] transport.p- and v-ATPases
GSBRNA2T00046091001	BnaA02g33610D	chrA02	24106194	24108921	AT5G62890.3			16.033	43.15	0.389039	-1.36201	Down	0.00758994	0.000518209	Xanthine/uracil permease family protein/Xanthine/uracil permease family protein; FUNCTIONS IN: transmembrane transporter activity; INVOLVED IN: transport, transmembrane transport; LOCATED IN: cell wall, membrane; EXPRESSED IN: 23 plant structures; EXPRESSED DURING: 13 growth stages; CONTAINS InterPro DOMAIN/s: Xanthine/uracil/vitamin C permease (InterPro:IPR006043); BEST Arabidopsis thaliana prot…	[34.99] transport.misc
GSBRNA2T00046102001	BnaA02g33680D	chrA02	24153790	24156192	AT5G63280.1			11.95	34.08	0.364098	-1.4576	Down	0.0215645	0.00187406	C2H2-like zinc finger protein/C2H2-like zinc finger protein; FUNCTIONS IN: zinc ion binding, nucleic acid binding; INVOLVED IN: biological_process unknown; LOCATED IN: endomembrane system, intracellular; EXPRESSED IN: 22 plant structures; EXPRESSED DURING: 13 growth stages; CONTAINS InterPro DOMAIN/s: Zinc finger, C2H2-like (InterPro:IPR015880), Zinc finger, C2H2-type (InterPro:IPR007087); BEST A…	[27.3.99] RNA.regulation of transcription.unclassified
GSBRNA2T00046103001	BnaA02g33690D	chrA02	24156646	24159383	AT5G63350.1			2.003	3.36	0.598134	-0.74146	Down	0.00737522	0.000500518	unknown protein; BEST Arabidopsis thaliana protein match is: unknown protein (TAIR:AT3G48510.1); Has 103 Blast hits to 102 proteins in 13 species: Archae - 0; Bacteria - 0; Metazoa - 2; Fungi - 0; Plants - 101; Viruses - 0; Other Eukaryotes - 0 (source: NCBI BLink).//	[35.2.1001] not assigned.unknown
GSBRNA2T00047563001	BnaA02g33710D	chrA02	24169824	24173520	AT5G63490.1			4.353	14.336	0.287504	-1.79835	Down	3.56695e-05	1.03142e-06	CBS / octicosapeptide/Phox/Bemp1 (PB1) domains-containing protein/CBS / octicosapeptide/Phox/Bemp1 (PB1) domains-containing protein; EXPRESSED IN: 24 plant structures; EXPRESSED DURING: 15 growth stages; CONTAINS InterPro DOMAIN/s: Octicosapeptide/Phox/Bem1p (InterPro:IPR000270), Cystathionine beta-synthase, core (InterPro:IPR000644); BEST Arabidopsis thaliana protein match is: CBS / octicosapept…	[35.1.1023] not assigned.no ontology
GSBRNA2T00047558001	BnaA02g33760D	chrA02	24194160	24196905	AT5G63520.1			7.67	14.213	0.544722	-0.876408	Down	0.00102667	4.82831e-05	CONTAINS InterPro DOMAIN/s: F-box domain, Skp2-like (InterPro:IPR022364), FIST C domain (InterPro:IPR019494), FIST domain, N-terminal (InterPro:IPR013702); Has 137 Blast hits to 137 proteins in 56 species: Archae - 0; Bacteria - 88; Metazoa - 6; Fungi - 0; Plants - 32; Viruses - 0; Other Eukaryotes - 11 (source: NCBI BLink).//	[29.5.11.4.3.2] protein.degradation.ubiquitin.E3.SCF.FBOX
GSBRNA2T00047556001	BnaA02g33780D	chrA02	24212157	24215565	AT5G63590.1			0.166	1.453	0.156968	-2.67146	Down	0.0388919	0.00395734	flavonol synthase 3/flavonol synthase 3 (FLS3); CONTAINS InterPro DOMAIN/s: Oxoglutarate/iron-dependent oxygenase (InterPro:IPR005123); BEST Arabidopsis thaliana protein match is: flavonol synthase 1 (TAIR:AT5G08640.2); Has 8006 Blast hits to 7970 proteins in 965 species: Archae - 0; Bacteria - 1024; Metazoa - 86; Fungi - 741; Plants - 4902; Viruses - 0; Other Eukaryotes - 1253 (source: NCBI BLin…	[16.8.4.1] secondary metabolism.flavonoids.flavonols.flavonol synthase (FLS)
GSBRNA2T00047550001	BnaA02g33830D	chrA02	24228590	24231818	AT5G63640.1			1.47	5.386	0.29878	-1.74284	Down	0.0263869	0.00240668	ENTH/VHS/GAT family protein/ENTH/VHS/GAT family protein; FUNCTIONS IN: protein transporter activity; INVOLVED IN: intracellular protein transport, intra-Golgi vesicle-mediated transport; LOCATED IN: Golgi stack, plasma membrane; EXPRESSED IN: 23 plant structures; EXPRESSED DURING: 13 growth stages; CONTAINS InterPro DOMAIN/s: VHS (InterPro:IPR002014), GAT (InterPro:IPR004152), ENTH/VHS (InterPro:…	[31.4] cell.vesicle transport
GSBRNA2T00047546001	BnaA02g33860D	chrA02	24237693	24239232	AT5G63670.1			85.533	142.326	0.613905	-0.703912	Down	5.67171e-09	6.39694e-11	SPT4 homolog 2/SPT4 homolog 2 (SPT42); FUNCTIONS IN: positive transcription elongation factor activity, zinc ion binding; INVOLVED IN: positive regulation of transcription, N-terminal protein myristoylation; LOCATED IN: nucleus; EXPRESSED IN: 22 plant structures; EXPRESSED DURING: 13 growth stages; CONTAINS InterPro DOMAIN/s: Transcription initiation Spt4 (InterPro:IPR009287), Transcription initi…	[27.2] RNA.transcription
GSBRNA2T00047538001	BnaA02g33930D	chrA02	24279364	24281759	AT5G63850.1			0.076	0.58	0.228046	-2.1326	Down	3.20196e-06	7.04178e-08	amino acid permease 4/Amino acid transporter whose expression is downregulated by dehydration./amino acid permease 4 (AAP4); CONTAINS InterPro DOMAIN/s: Amino acid transporter, transmembrane (InterPro:IPR013057); BEST Arabidopsis thaliana protein match is: amino acid permease 2 (TAIR:AT5G09220.1); Has 1807 Blast hits to 1807 proteins in 277 species: Archae - 0; Bacteria - 0; Metazoa - 736; Fungi …	[34.3] transport.amino acids
GSBRNA2T00047532001	BnaA02g33970D	chrA02	24305579	24308949	AT5G63940.1			4.633	8.933	0.528737	-0.919378	Down	1.20512e-07	1.8488e-09	Protein kinase protein with adenine nucleotide alpha hydrolases-like domain/Protein kinase protein with adenine nucleotide alpha hydrolases-like domain; FUNCTIONS IN: protein serine/threonine kinase activity, protein kinase activity, kinase activity, ATP binding; INVOLVED IN: protein amino acid phosphorylation, response to stress; LOCATED IN: cellular_component unknown; EXPRESSED IN: 24 plant str…	[29.4.1.56] protein.postranslational modification.kinase.receptor like cytoplasmatic kinase VI
GSBRNA2T00047524001	BnaA02g34020D	chrA02	24325980	24329895	AT5G64030.1			17.41	39.876	0.445426	-1.16674	Down	0.00117258	5.66813e-05	S-adenosyl-L-methionine-dependent methyltransferases superfamily protein/S-adenosyl-L-methionine-dependent methyltransferases superfamily protein; CONTAINS InterPro DOMAIN/s: Protein of unknown function DUF248, methyltransferase putative (InterPro:IPR004159); BEST Arabidopsis thaliana protein match is: S-adenosyl-L-methionine-dependent methyltransferases superfamily protein (TAIR:AT1G29470.2); Ha…	[20.2.3] stress.abiotic.drought/salt
GSBRNA2T00047523001	BnaA02g34030D	chrA02	24329964	24330853	AT5G64040.1			3.876	9.196	0.532038	-0.910399	Down	1.54394e-09	1.57305e-11	photosystem I reaction center subunit PSI-N, chloroplast, putative / PSI-N, putative (PSAN)/Encodes the only subunit of photosystem I located entirely in the thylakoid lumen. May be involved in the interaction between plastocyanin and the photosystem I complex. Phosphorylation of this protein is dependent on calcium./PSAN; FUNCTIONS IN: calmodulin binding; INVOLVED IN: photosynthetic electron tra…	[1.1.2.2] PS.lightreaction.photosystem I.PSI polypeptide subunits
GSBRNA2T00047514001	BnaA02g34090D	chrA02	24375656	24377349	AT5G64230.1			3.096	25.553	0.13087	-2.9338	Down	0.00548224	0.000349868	unknown protein; FUNCTIONS IN: molecular_function unknown; INVOLVED IN: biological_process unknown; LOCATED IN: endomembrane system; EXPRESSED IN: 9 plant structures; EXPRESSED DURING: 4 anthesis, petal differentiation and expansion stage; BEST Arabidopsis thaliana protein match is: unknown protein (TAIR:AT3G19920.1); Has 35333 Blast hits to 34131 proteins in 2444 species: Archae - 798; Bacteria …	[35.2.1001] not assigned.unknown
GSBRNA2T00047508001	BnaA02g34120D	chrA02	24398485	24399399	AT5G64260.1			7.16	80.143	0.0927372	-3.43071	Down	1.74845e-09	1.80357e-11	EXORDIUM like 2/EXORDIUM like 2 (EXL2); FUNCTIONS IN: molecular_function unknown; INVOLVED IN: biological_process unknown; LOCATED IN: cell wall, plant-type cell wall; EXPRESSED IN: 23 plant structures; EXPRESSED DURING: 13 growth stages; CONTAINS InterPro DOMAIN/s: Phosphate-induced protein 1 (InterPro:IPR006766); BEST Arabidopsis thaliana protein match is: EXORDIUM like 4 (TAIR:AT5G09440.1); Ha…	[30.1] signalling.in sugar and nutrient physiology
GSBRNA2T00047506001	BnaA02g34130D	chrA02	24415381	24417839	AT5G64280.1			3.38	9.17	0.388451	-1.3642	Down	0.0004097	1.66257e-05	dicarboxylate transporter 2.2/dicarboxylate transporter 2.2 (DiT2.2); FUNCTIONS IN: oxoglutarate:malate antiporter activity; INVOLVED IN: malate transport, sodium ion transport, transmembrane transport; LOCATED IN: chloroplast, membrane; EXPRESSED IN: 23 plant structures; EXPRESSED DURING: 13 growth stages; CONTAINS InterPro DOMAIN/s: Sodium/sulphate symporter (InterPro:IPR001898); BEST Arabidops…	[34.9] transport.metabolite transporters at the mitochondrial membrane
GSBRNA2T00047504001	BnaA02g34140D	chrA02	24419466	24419985	AT5G64310.1			45.686	109.533	0.43112	-1.21384	Down	4.19665e-09	4.60927e-11	arabinogalactan protein 1/Encodes arabinogalactan-protein (AGP1)./arabinogalactan protein 1 (AGP1); Has 1807 Blast hits to 1807 proteins in 277 species: Archae - 0; Bacteria - 0; Metazoa - 736; Fungi - 347; Plants - 385; Viruses - 0; Other Eukaryotes - 339 (source: NCBI BLink).	[10.5.1.1] cell wall.cell wall proteins.AGPs.AGP
GSBRNA2T00047500001	BnaA02g34170D	chrA02	24425325	24425627	AT5G64341.1			3.41	10.69	0.336189	-1.57265	Down	0.0331337	0.00322756	conserved peptide upstream open reading frame 40/Upstream open reading frames (uORFs) are small open reading frames found in the 5' UTR of a mature mRNA, and can potentially mediate translational regulation of the largest, or major, ORF (mORF). CPuORF40 represents a conserved upstream opening reading frame relative to major ORF AT5G64340.1/conserved peptide upstream open reading frame 40 (CPuORF4…	[35.2.1001] not assigned.unknown
GSBRNA2T00047477001	BnaA02g34330D	chrA02	24491784	24494665	AT5G64710.2			2.316	5.85	0.423106	-1.24091	Down	0.0225859	0.00198491	Putative endonuclease or glycosyl hydrolase/Putative endonuclease or glycosyl hydrolase; BEST Arabidopsis thaliana protein match is: Putative endonuclease or glycosyl hydrolase (TAIR:AT5G09840.1); Has 35333 Blast hits to 34131 proteins in 2444 species: Archae - 798; Bacteria - 22429; Metazoa - 974; Fungi - 991; Plants - 531; Viruses - 0; Other Eukaryotes - 9610 (source: NCBI BLink)./	[35.2.1001] not assigned.unknown
GSBRNA2T00047474001	BnaA02g34360D	chrA02	24509135	24515189	AT5G64740.1			4.606	9.51	0.496328	-1.01064	Down	0.000104851	3.49522e-06	cellulose synthase 6/Encodes a cellulose synthase isomer. CESA6 mutants have cellulose defect in the primary cell wall. Multiple lines of evidence suggest that CESA6, along with CESA1 and CESA3 are present in the same plasma membrane complex for cellulose biosynthesis. CESA2 and CESA5 are related to CESA6, having partially redundant roles. As inferred from the null role of secondary wall-type Ces…	[10.2.1] cell wall.cellulose synthesis.cellulose synthase
GSBRNA2T00047466001	BnaA02g34420D	chrA02	24547289	24550520	AT5G64840.1			15.21	38.406	0.405054	-1.30381	Down	4.69688e-14	2.18415e-16	general control non-repressible 5/member of GCN subfamily/general control non-repressible 5 (GCN5); CONTAINS InterPro DOMAIN/s: ATPase, AAA+ type, core (InterPro:IPR003593), ABC transporter-like (InterPro:IPR003439), ABC transporter, conserved site (InterPro:IPR017871); BEST Arabidopsis thaliana protein match is: ABC transporter family protein (TAIR:AT5G09930.1); Has 1807 Blast hits to 1807 prote…	[34.16] transport.ABC transporters and multidrug resistance systems
GSBRNA2T00047465001	BnaA02g34430D	chrA02	24552138	24553957	AT5G64850.1			36.53	11.633	3.01291	1.59116	Up	0.0255596	0.00231542	FUNCTIONS IN: molecular_function unknown; INVOLVED IN: biological_process unknown; LOCATED IN: plasma membrane; EXPRESSED IN: 22 plant structures; EXPRESSED DURING: 13 growth stages; CONTAINS InterPro DOMAIN/s: RPM1-interacting protein 4, defence response (InterPro:IPR008700); BEST Arabidopsis thaliana protein match is: unknown protein (TAIR:AT5G09960.1); Has 30201 Blast hits to 17322 proteins in…	[35.2.1001] not assigned.unknown
GSBRNA2T00047458001	BnaA02g34480D	chrA02	24567877	24570742	AT5G64960.1			12.27	31.983	0.402972	-1.31125	Down	2.0973e-12	1.27434e-14	cyclin dependent kinase group C2/Encodes CDKC;2, part of a CDKC kinase complex that is targeted by Cauliflower mosaic virus (CaMV) for transcriptional activation of viral genes. Also regulates plant growth and development. Co-localizes with spliceosomal components in a manner dependent on the transcriptional status of the cells and on CDKC2-kinase activity. Expression of CDKC2 modifies the locati…	[31.3] cell.cycle
GSBRNA2T00047455001	BnaA02g34510D	chrA02	24582145	24586321	AT1G77080.4			0.27	4.636	0.140245	-2.83398	Down	0.000289823	1.12175e-05	K-box region and MADS-box transcription factor family protein /MADS domain protein - flowering regulator that is closely related to FLC. Deletion of this locus in Nd ecotype is correlated with earlier flowering in short days suggesting function as a negative regulator of flowering./MADS AFFECTING FLOWERING 1 (MAF1); FUNCTIONS IN: sequence-specific DNA binding transcription factor activity; INVOLV…	[27.3.24] RNA.regulation of transcription.MADS box transcription factor family
GSBRNA2T00047446001	BnaA02g34580D	chrA02	24623232	24626263	AT5G65140.1			0.346	1.45	0.266779	-1.90628	Down	0.0268565	0.0024604	Haloacid dehalogenase-like hydrolase (HAD) superfamily protein/Haloacid dehalogenase-like hydrolase (HAD) superfamily protein; FUNCTIONS IN: catalytic activity, trehalose-phosphatase activity; INVOLVED IN: response to cadmium ion, trehalose biosynthetic process; EXPRESSED IN: 21 plant structures; EXPRESSED DURING: 14 growth stages; CONTAINS InterPro DOMAIN/s: HAD-superfamily hydrolase, subfamily …	[3.2.2] minor CHO metabolism.trehalose.TPP
GSBRNA2T00016391001	BnaA02g34770D	chrA02	24749046	24750438	AT5G66510.1			0.73	7.53	0.141753	-2.81855	Down	2.05918e-11	1.47867e-13	gamma carbonic anhydrase 3/Encodes mitochondrial gamma carbonic anhydrase. Component of the NADH dehydrogenase complex./gamma carbonic anhydrase 3 (GAMMA CA3); FUNCTIONS IN: carbonate dehydratase activity; INVOLVED IN: photorespiration; LOCATED IN: mitochondrion, mitochondrial membrane, mitochondrial respiratory chain complex I, respiratory chain complex I; EXPRESSED IN: 26 plant structures; EXPR…	[9.1.1.5] mitochondrial electron transport / ATP synthesis.NADH-DH.complex I.carbonic anhydrase
GSBRNA2T00016401001	BnaA02g34840D	chrA02	24766751	24768850	AT5G66180.1			18.4	35.723	0.53989	-0.889264	Down	0.0497031	0.00545325	S-adenosyl-L-methionine-dependent methyltransferases superfamily protein/S-adenosyl-L-methionine-dependent methyltransferases superfamily protein; CONTAINS InterPro DOMAIN/s: Bacterial Fmu (Sun)/eukaryotic nucleolar NOL1/Nop2p (InterPro:IPR001678); Has 8827 Blast hits to 7075 proteins in 2181 species: Archae - 455; Bacteria - 6424; Metazoa - 542; Fungi - 251; Plants - 202; Viruses - 0; Other Euka…	[35.2.1001] not assigned.unknown
GSBRNA2T00016406001	BnaA02g34880D	chrA02	24780484	24783729	AT5G65940.1			27.32	52.793	0.52118	-0.940146	Down	0.000297381	1.15406e-05	beta-hydroxyisobutyryl-CoA hydrolase 1/hydrolyzes beta-hydroxyisobutyryl-CoA/beta-hydroxyisobutyryl-CoA hydrolase 1 (CHY1); CONTAINS InterPro DOMAIN/s: Crotonase, core (InterPro:IPR001753); BEST Arabidopsis thaliana protein match is: ATP-dependent caseinolytic (Clp) protease/crotonase family protein (TAIR:AT2G30660.1); Has 1807 Blast hits to 1807 proteins in 277 species: Archae - 0; Bacteria - 0;…	[13.2.6.3] amino acid metabolism.degradation.aromatic aa.tryptophan
GSBRNA2T00016409001	BnaA02g34910D	chrA02	24791400	24792327	AT5G04410.1			22.786	36.443	0.638105	-0.648134	Down	0.00156488	7.91628e-05	NAC domain containing protein 2/NAC family member, functions as a transcriptional activator, regulates flavonoid biosynthesis under high light./NAC domain containing protein 2 (NAC2); CONTAINS InterPro DOMAIN/s: No apical meristem (NAM) protein (InterPro:IPR003441); BEST Arabidopsis thaliana protein match is: NAC domain containing protein 53 (TAIR:AT3G10500.1); Has 1807 Blast hits to 1807 protein…	[33.99] development.unspecified
GSBRNA2T00033861001	BnaA02g35020D	chrA02_random	35863	38063	AT5G11640.1			16.063	24.533	0.674864	-0.567332	Down	0.000544038	2.29856e-05	Thioredoxin superfamily protein/Thioredoxin superfamily protein; CONTAINS InterPro DOMAIN/s: Thioredoxin fold (InterPro:IPR012335), Thioredoxin-like fold (InterPro:IPR012336); Has 1807 Blast hits to 1807 proteins in 277 species: Archae - 0; Bacteria - 0; Metazoa - 736; Fungi - 347; Plants - 385; Viruses - 0; Other Eukaryotes - 339 (source: NCBI BLink)./	[35.2.1001] not assigned.unknown
GSBRNA2T00023122001	BnaA02g35050D	chrA02_random	44702	46066	AT5G18350.1			3.926	0.226	12.2647	3.61644	Up	0.0344668	0.00339196	Disease resistance protein (TIR-NBS-LRR class) family/Disease resistance protein (TIR-NBS-LRR class) family; FUNCTIONS IN: transmembrane receptor activity, nucleoside-triphosphatase activity, nucleotide binding, ATP binding; INVOLVED IN: signal transduction, defense response, apoptosis, innate immune response; LOCATED IN: intrinsic to membrane; CONTAINS InterPro DOMAIN/s: ATPase, AAA+ type, core …	[20.1.7] stress.biotic.PR-proteins
GSBRNA2T00023127001	BnaA02g35100D	chrA02_random	63459	65742	AT5G18550.1			5.096	8.446	0.606041	-0.722512	Down	3.0546e-07	5.198e-09	Zinc finger C-x8-C-x5-C-x3-H type family protein/Zinc finger C-x8-C-x5-C-x3-H type family protein; FUNCTIONS IN: zinc ion binding, nucleic acid binding; INVOLVED IN: biological_process unknown; LOCATED IN: cellular_component unknown; EXPRESSED IN: 17 plant structures; EXPRESSED DURING: 8 growth stages; CONTAINS InterPro DOMAIN/s: Zinc finger, CCCH-type (InterPro:IPR000571); BEST Arabidopsis thali…	[27.3.11] RNA.regulation of transcription.C2H2 zinc finger family
GSBRNA2T00023136001	BnaA02g35170D	chrA02_random	87468	91358	AT5G18460.1			6.14	10.873	0.569639	-0.81188	Down	0.0140399	0.00110233	Protein of Unknown Function (DUF239)/Protein of Unknown Function (DUF239); INVOLVED IN: biological_process unknown; LOCATED IN: endomembrane system; EXPRESSED IN: 22 plant structures; EXPRESSED DURING: 12 growth stages; CONTAINS InterPro DOMAIN/s: Protein of unknown function DUF239, plant (InterPro:IPR004314); BEST Arabidopsis thaliana protein match is: Protein of Unknown Function (DUF239) (TAIR:…	[35.2.1001] not assigned.unknown
GSBRNA2T00063664001	BnaA02g35250D	chrA02_random	153139	154120	AT5G57560.1			0.1	3.683	0.0623467	-4.00354	Down	1.53749e-06	3.14228e-08	Xyloglucan endotransglucosylase/hydrolase family protein/Encodes a cell wall-modifying enzyme, rapidly upregulated in response to environmental stimuli/Touch 4 (TCH4); CONTAINS InterPro DOMAIN/s: Xyloglucan endotransglucosylase/hydrolase (InterPro:IPR016455), Xyloglucan endo-transglycosylase, C-terminal (InterPro:IPR010713), Concanavalin A-like lectin/glucanase, subgroup (InterPro:IPR013320), Con…	[10.7] cell wall.modification
GSBRNA2T00028014001	BnaA02g35280D	chrA02_random	172874	173695	AT5G55440.1			2.626	5.943	0.464024	-1.10773	Down	1.82092e-07	2.90988e-09	Protein of unknown function (DUF295)/Protein of unknown function (DUF295); CONTAINS InterPro DOMAIN/s: Protein of unknown function DUF295 (InterPro:IPR005174); BEST Arabidopsis thaliana protein match is: Protein of unknown function (DUF295) (TAIR:AT5G67040.1); Has 1807 Blast hits to 1807 proteins in 277 species: Archae - 0; Bacteria - 0; Metazoa - 736; Fungi - 347; Plants - 385; Viruses - 0; Othe…	[35.2.1001] not assigned.unknown
GSBRNA2T00045367001	BnaA02g35370D	chrA02_random	215794	217475	AT5G57720.1			28.426	15.183	2.31185	1.20905	Up	0.0478438	0.00518964	AP2/B3-like transcriptional factor family protein/AP2/B3-like transcriptional factor family protein; FUNCTIONS IN: DNA binding, sequence-specific DNA binding transcription factor activity; INVOLVED IN: regulation of transcription, DNA-dependent; LOCATED IN: cellular_component unknown; EXPRESSED IN: 17 plant structures; EXPRESSED DURING: 12 growth stages; CONTAINS InterPro DOMAIN/s: Transcriptiona…	[27.3.41] RNA.regulation of transcription.B3 transcription factor family
GSBRNA2T00043969001	BnaA02g35410D	chrA02_random	252435	255509	AT5G55930.1			0.983	0.186	4.2654	2.09268	Up	0.0168848	0.0013836	oligopeptide transporter 1/oligopeptide transporter/oligopeptide transporter 1 (OPT1); CONTAINS InterPro DOMAIN/s: Tetrapeptide transporter, OPT1/isp4 (InterPro:IPR004648), Oligopeptide transporter OPT superfamily (InterPro:IPR004813); BEST Arabidopsis thaliana protein match is: oligopeptide transporter 5 (TAIR:AT4G26590.1); Has 1807 Blast hits to 1807 proteins in 277 species: Archae - 0; Bacteri…	[34.13] transport.peptides and oligopeptides
GSBRNA2T00043973001	BnaA02g35440D	chrA02_random	261020	263489	AT5G56000.1			9.23	15.92	0.544676	-0.876529	Down	1.52933e-10	1.30446e-12	HEAT SHOCK PROTEIN 81.4/HEAT SHOCK PROTEIN 81.4 (Hsp81.4); FUNCTIONS IN: unfolded protein binding, ATP binding; INVOLVED IN: protein folding, response to stress; LOCATED IN: cytosol, apoplast, cell wall, nucleus, plasma membrane; EXPRESSED IN: male gametophyte, cultured cell, pollen tube; EXPRESSED DURING: L mature pollen stage, M germinated pollen stage; CONTAINS InterPro DOMAIN/s: Chaperone pro…	[20.2.1] stress.abiotic.heat
GSBRNA2T00052078001	BnaA02g35550D	chrA02_random	356250	357083	AT1G71130.1			30.75	14.866	2.03622	1.0259	Up	1.89785e-07	3.04013e-09	Integrase-type DNA-binding superfamily protein/encodes a member of the ERF (ethylene response factor) subfamily B-5 of ERF/AP2 transcription factor family. The protein contains one AP2 domain. There are 7 members in this subfamily./Integrase-type DNA-binding superfamily protein; FUNCTIONS IN: DNA binding, sequence-specific DNA binding transcription factor activity; INVOLVED IN: regulation of tran…	[27.3.3] RNA.regulation of transcription.AP2/EREBP, APETALA2/Ethylene-responsive element binding protein family
GSBRNA2T00046666001	BnaA02g35610D	chrA02_random	382559	383880	AT1G72230.1			8.426	2.39	3.22925	1.6912	Up	2.39811e-09	2.53532e-11	Cupredoxin superfamily protein/Cupredoxin superfamily protein; FUNCTIONS IN: electron carrier activity, copper ion binding; LOCATED IN: anchored to membrane; EXPRESSED IN: 17 plant structures; EXPRESSED DURING: 9 growth stages; CONTAINS InterPro DOMAIN/s: Plastocyanin-like (InterPro:IPR003245), Cupredoxin (InterPro:IPR008972), Blue (type 1) copper domain (InterPro:IPR000923); BEST Arabidopsis tha…	[26.19] misc.plastocyanin-like
GSBRNA2T00014229001	BnaA02g35630D	chrA02_random	422950	426550	AT1G68740.1			0.38	1.13	0.36149	-1.46797	Down	0.00181059	9.40809e-05	EXS (ERD1/XPR1/SYG1) family protein/Encodes PHO1;H1, a member of the PHO1 family. Involved in inorganic phosphate (Pi) transport and homeostasis. Complements pho1 mutation./PHO1;H1; FUNCTIONS IN: molecular_function unknown; INVOLVED IN: cellular response to phosphate starvation, phosphate transport; LOCATED IN: integral to membrane; EXPRESSED IN: 24 plant structures; EXPRESSED DURING: 12 growth s…	[34.7] transport.phosphate
GSBRNA2T00091503001	BnaA02g35840D	chrA02_random	551245	553808	AT1G70180.2			2.706	7.506	0.372852	-1.42332	Down	0.00587994	0.000381064	Sterile alpha motif (SAM) domain-containing protein/Sterile alpha motif (SAM) domain-containing protein; CONTAINS InterPro DOMAIN/s: Sterile alpha motif-type (InterPro:IPR013761), Sterile alpha motif (InterPro:IPR001660), Sterile alpha motif homology (InterPro:IPR010993), Sterile alpha motif, type 1 (InterPro:IPR021129); BEST Arabidopsis thaliana protein match is: Sterile alpha motif (SAM) domain…	[35.1.1023] not assigned.no ontology
GSBRNA2T00042769001	BnaA02g35900D	chrA02_random	603236	604664	AT1G75180.3			2.003	0.246	5.32319	2.41229	Up	0.0389785	0.00397016	Erythronate-4-phosphate dehydrogenase family protein/Erythronate-4-phosphate dehydrogenase family protein; BEST Arabidopsis thaliana protein match is: Erythronate-4-phosphate dehydrogenase family protein (TAIR:AT1G19400.2); Has 35333 Blast hits to 34131 proteins in 2444 species: Archae - 798; Bacteria - 22429; Metazoa - 974; Fungi - 991; Plants - 531; Viruses - 0; Other Eukaryotes - 9610 (source:…	[35.2.1001] not assigned.unknown
GSBRNA2T00066084001	BnaA02g36030D	chrA02_random	666514	667522	AT1G76180.2			52.166	173.026	0.322419	-1.63299	Down	8.5002e-06	2.08448e-07	Dehydrin family protein/Encodes a dehydrin protein whose expression is induced early on in response to dehydration stress. This gene's expression to cold occurs in two waves, with early induction occurring within 1 h and secondary induction occurring 5 h after the beginning of cold stress. Expression is also induced in response to ABA but not in response to 2,4-D, BA, and GA3. ERD14 protein is ca…	[20.2.99] stress.abiotic.unspecified
GSBRNA2T00011740001	BnaA02g36960D	chrA02_random	1500201	1503478	AT2G03480.1			2.023	4.093	0.489023	-1.03203	Down	6.31235e-07	1.16604e-08	QUASIMODO2 LIKE 2/Encodes QUASIMODO2 LIKE2 (QUL2), a paralog of QUASIMODO2 (QUA2). AT1G78240 (QUA2), AT1G13860 (QUL1) and AT2G03480 (QUL2) form a clade with a possible role in plant vasculature development./QUASIMODO2 LIKE 2 (QUL2); LOCATED IN: mitochondrion; EXPRESSED IN: male gametophyte, pollen tube; EXPRESSED DURING: L mature pollen stage, M germinated pollen stage; CONTAINS InterPro DOMAIN/s…	[20.2.3] stress.abiotic.drought/salt
GSBRNA2T00017917001	BnaA02g37010D	chrA02_random	1535673	1537938	AT5G61780.1			15.27	9.67	1.55995	0.641498	Up	7.2794e-07	1.36432e-08	TUDOR-SN protein 2/Involved in the regulation of AtGA20ox3 expression, as well as seed germination./TUDOR-SN protein 2 (Tudor2); FUNCTIONS IN: RNA binding, nuclease activity, nucleic acid binding; INVOLVED IN: response to cadmium ion, protein secretion, gibberellin biosynthetic process, seed germination, response to stress; LOCATED IN: cytosol, nuclear envelope, endoplasmic reticulum; EXPRESSED I…	[27.3.73] RNA.regulation of transcription.Zn-finger(CCHC)
GSBRNA2T00049185001	BnaA03g00090D	chrA03	23789	25769	AT5G01930.1			3.32	8.71	0.404548	-1.30562	Down	0.00313911	0.000179082	Glycosyl hydrolase superfamily protein/Encodes a endo-beta-mannanase involved in seed germination./Glycosyl hydrolase superfamily protein; FUNCTIONS IN: cation binding, hydrolase activity, hydrolyzing O-glycosyl compounds, catalytic activity; INVOLVED IN: carbohydrate metabolic process; LOCATED IN: endomembrane system; EXPRESSED IN: 19 plant structures; EXPRESSED DURING: 10 growth stages; CONTAIN…	[10.6.2] cell wall.degradation.mannan-xylose-arabinose-fucose
GSBRNA2T00049237001	BnaA03g00540D	chrA03	249659	249886	AT5G02550.1			9.283	0.683	5.40211	2.43352	Up	0.00136787	6.77907e-05	unknown protein; Has 3 Blast hits to 3 proteins in 1 species: Archae - 0; Bacteria - 0; Metazoa - 0; Fungi - 0; Plants - 3; Viruses - 0; Other Eukaryotes - 0 (source: NCBI BLink).//	[35.2.1001] not assigned.unknown
GSBRNA2T00049254001	BnaA03g00690D	chrA03	299216	305327	AT5G02880.1			3.413	1.58	2.07155	1.05071	Up	0.00429559	0.000262213	ubiquitin-protein ligase 4/encodes a ubiquitin-protein ligase containing a HECT domain. There are six other HECT-domain UPLs in Arabidopsis./ubiquitin-protein ligase 4 (UPL4); CONTAINS InterPro DOMAIN/s: Armadillo-like helical (InterPro:IPR011989), Armadillo-type fold (InterPro:IPR016024), HECT (InterPro:IPR000569); BEST Arabidopsis thaliana protein match is: HEAT repeat ;HECT-domain (ubiquitin-t…	[29.5.11.4.1] protein.degradation.ubiquitin.E3.HECT
GSBRNA2T00049258001	BnaA03g00730D	chrA03	311061	312252	AT5G03030.1			27.903	9.09	2.714	1.44042	Up	1.49365e-06	3.0431e-08	Chaperone DnaJ-domain superfamily protein/Chaperone DnaJ-domain superfamily protein; FUNCTIONS IN: heat shock protein binding; INVOLVED IN: protein folding; EXPRESSED IN: 24 plant structures; EXPRESSED DURING: 15 growth stages; CONTAINS InterPro DOMAIN/s: Heat shock protein DnaJ, N-terminal (InterPro:IPR001623); BEST Arabidopsis thaliana protein match is: Chaperone DnaJ-domain superfamily protein…	[20.2.1] stress.abiotic.heat
GSBRNA2T00049264001	BnaA03g00780D	chrA03	337558	338289	AT5G03170.1			1.826	0.09	6.0432	2.59531	Up	4.96764e-08	6.85997e-10	FASCICLIN-like arabinogalactan-protein 11/Encodes FLA11, a member of fasciclin-like arabinogalactan proteins (FLAs) containing a cell adhesion fasciclin (FAS) domain. Mutations result in altered stem biomechanics with reduced tensile strength and reduced tensile modulus of elasticity, as well as altered cell wall architecture and composition, with increased cellulose microfibril angle, reduced ar…	[10.5.1.1] cell wall.cell wall proteins.AGPs.AGP
GSBRNA2T00049277001	BnaA03g00870D	chrA03	378520	380641	AT5G03380.2			8.1	0.663	6.78557	2.76247	Up	0.0206904	0.00177785	Heavy metal transport/detoxification superfamily protein /Heavy metal transport/detoxification superfamily protein ; FUNCTIONS IN: metal ion binding; INVOLVED IN: metal ion transport; EXPRESSED IN: 24 plant structures; EXPRESSED DURING: 13 growth stages; CONTAINS InterPro DOMAIN/s: Heavy metal transport/detoxification protein (InterPro:IPR006121); BEST Arabidopsis thaliana protein match is: Heavy…	[34.12] transport.metal
GSBRNA2T00049280001	BnaA03g00900D	chrA03	387959	389269	AT5G03455.1			12.896	1.33	5.57709	2.47951	Up	0.0268319	0.00245722	Rhodanese/Cell cycle control phosphatase superfamily protein/Encodes a homolog of yeast cell cycle regulator CDC25. It has a sole catalytic domain and devoid of the N-terminal regulatory region found in the human CDC25 and is capable of reducing the mitotic cell length of transformed fission yeast. Non-plant CDC25 proteins have been shown to do this. However, the gene is more or less constant, re…	[26.23] misc.rhodanese
GSBRNA2T00049286001	BnaA03g00940D	chrA03	403141	405131	AT5G03560.1			3.863	0.513	4.31484	2.10931	Up	0.0326529	0.00317108	Tetratricopeptide repeat (TPR)-like superfamily protein/Tetratricopeptide repeat (TPR)-like superfamily protein; CONTAINS InterPro DOMAIN/s: DnaJ homologue, subfamily C, member 28, conserved domain (InterPro:IPR018961); Has 30201 Blast hits to 17322 proteins in 780 species: Archae - 12; Bacteria - 1396; Metazoa - 17338; Fungi - 3422; Plants - 5037; Viruses - 0; Other Eukaryotes - 2996 (source: NC…	[35.2.1001] not assigned.unknown
GSBRNA2T00049301001	BnaA03g01050D	chrA03	468028	469523	AT5G03790.1			8.423	0.983	5.03191	2.33111	Up	6.93385e-06	1.65495e-07	homeobox 51/Encodes a homeodomain leucine zipper class I (HD-Zip I) meristem identity regulator that acts together with LFY to induce CAL expression. It binds to the CAL promoter proximal CAATNATTG element. LMI1 acts primarily downstream of LFY in meristem identity regulation. The interaction between LFY, LMI1 and CAL resembles a feed-forward loop transcriptional network motif. The gene also had …	[27.3.22] RNA.regulation of transcription.HB,Homeobox transcription factor family
GSBRNA2T00049342001	BnaA03g01400D	chrA03	645426	648194	AT5G04740.1			23.453	10.67	2.09409	1.06632	Up	9.78726e-10	9.61803e-12	ACT domain-containing protein/Encodes a ACT domain-containing protein. The ACT domain, named after bacterial aspartate kinase, chorismate mutase and TyrA (prephenate dehydrogenase), is a regulatory domain that serves as an amino acid-binding site in feedback-regulated amino acid metabolic enzymes./ACT domain-containing protein; FUNCTIONS IN: amino acid binding; INVOLVED IN: metabolic process; LOC…	[13] amino acid metabolism
GSBRNA2T00049349001	BnaA03g01440D	chrA03	657605	660444	AT5G04770.1			4.676	0.773	4.59337	2.19955	Up	0.00069791	3.05895e-05	cationic amino acid transporter 6/Encodes a member of the cationic amino acid transporter (CAT) subfamily of amino acid polyamine choline transporters. Does not mediate efficient uptake of basic amino acids in yeast or Xenopus systems but can transport neutral and acidic amino acid analogs. Expressed in sink tissues. Induced during infestation of roots by the plant parasitic root-knot nematode, M…	[34.3] transport.amino acids
GSBRNA2T00049353001	BnaA03g01470D	chrA03	667033	668543	AT5G04830.2			12.97	1.2	5.5235	2.46558	Up	0.00571703	0.000368229	Nuclear transport factor 2 (NTF2) family protein/Nuclear transport factor 2 (NTF2) family protein; Has 83 Blast hits to 83 proteins in 33 species: Archae - 0; Bacteria - 2; Metazoa - 4; Fungi - 37; Plants - 39; Viruses - 0; Other Eukaryotes - 1 (source: NCBI BLink)./	[35.2.1001] not assigned.unknown
GSBRNA2T00049359001	BnaA03g01520D	chrA03	680862	683051	AT5G04900.1			2.333	0.473	3.57995	1.83994	Up	2.36916e-13	1.24234e-15	NYC1-like/Encodes a chlorophyll b reducatase involved in the degradation of chlorophyll b and LHCII (light harvesting complex II)./NYC1-like (NOL); FUNCTIONS IN: oxidoreductase activity, chlorophyll(ide) b reductase activity; INVOLVED IN: chlorophyll catabolic process, PSII associated light-harvesting complex II catabolic process; LOCATED IN: chloroplast; EXPRESSED IN: 21 plant structures; EXPRES…	[26.22] misc.short chain dehydrogenase/reductase (SDR)
GSBRNA2T00049369001	BnaA03g01600D	chrA03	773696	775534	AT5G05480.1			2.75	0.523	4.12192	2.04332	Up	6.3113e-06	1.48771e-07	Peptide-N4-(N-acetyl-beta-glucosaminyl)asparagine amidase A protein/Peptide-N4-(N-acetyl-beta-glucosaminyl)asparagine amidase A protein; FUNCTIONS IN: molecular_function unknown; INVOLVED IN: biological_process unknown; LOCATED IN: vacuole; EXPRESSED IN: 21 plant structures; EXPRESSED DURING: 10 growth stages; CONTAINS InterPro DOMAIN/s: Peptide-N4-(N-acetyl-beta-glucosaminyl)asparagine amidase A…	[35.2.1001] not assigned.unknown
GSBRNA2T00049402001	BnaA03g01900D	chrA03	870322	872345	AT5G06150.1			31.066	14.423	2.00525	1.00378	Up	0.019448	0.00164661	Cyclin family protein/Encodes a cyclin whose expression is reduced in response to high salt./CYC1BAT; CONTAINS InterPro DOMAIN/s: Cyclin, C-terminal (InterPro:IPR004367), Cyclin-like (InterPro:IPR011028), Cyclin, N-terminal (InterPro:IPR006671), Cyclin, A/B/D/E (InterPro:IPR014400), Cyclin (InterPro:IPR006670); BEST Arabidopsis thaliana protein match is: CYCLIN B1;3 (TAIR:AT3G11520.1); Has 1807 B…	[31.3] cell.cycle
GSBRNA2T00129664001	BnaA03g02210D	chrA03	1005600	1013971	AT5G07740.1			3.19	1.256	2.40243	1.26449	Up	0.00544865	0.000346604	actin binding/actin binding; FUNCTIONS IN: actin binding; INVOLVED IN: cellular component organization, actin cytoskeleton organization; EXPRESSED IN: shoot apex, stem; CONTAINS InterPro DOMAIN/s: Actin-binding FH2/DRF autoregulatory (InterPro:IPR003104), C2 calcium/lipid-binding domain, CaLB (InterPro:IPR008973), Tensin phosphatase, C2 domain (InterPro:IPR014020), Actin-binding FH2 (InterPro:IPR…	[31.1] cell.organisation
GSBRNA2T00129768001	BnaA03g03040D	chrA03	1466246	1469438	AT5G10630.2			3.723	7.79	0.487944	-1.03521	Down	6.94432e-10	6.61015e-12	Translation elongation factor EF1A/initiation factor IF2gamma family protein/Translation elongation factor EF1A/initiation factor IF2gamma family protein; FUNCTIONS IN: GTP binding, translation elongation factor activity, GTPase activity, zinc ion binding; INVOLVED IN: biological_process unknown; LOCATED IN: intracellular; EXPRESSED IN: 24 plant structures; EXPRESSED DURING: 14 growth stages; CON…	[29.2.4] protein.synthesis.elongation
GSBRNA2T00129787001	BnaA03g03180D	chrA03	1525736	1526496	AT5G10980.1			79.613	37.716	2.09341	1.06585	Up	1.77719e-06	3.68241e-08	Histone superfamily protein/Histone superfamily protein; FUNCTIONS IN: DNA binding; INVOLVED IN: nucleosome assembly; LOCATED IN: nucleosome; EXPRESSED IN: 25 plant structures; EXPRESSED DURING: 17 growth stages; CONTAINS InterPro DOMAIN/s: Histone H3 (InterPro:IPR000164), Histone-fold (InterPro:IPR009072), Histone core (InterPro:IPR007125); BEST Arabidopsis thaliana protein match is: Histone sup…	[28.1.3.2.3] DNA.synthesis/omatin structure.histone.core.H3
GSBRNA2T00129818001	BnaA03g03440D	chrA03	1664468	1668273	AT5G11670.1			9.143	2.326	3.34218	1.74079	Up	3.40911e-11	2.58379e-13	NADP-malic enzyme 2/The malic enzyme (EC 1.1.1.40) encoded by AtNADP-ME2 is presumably a cytosolic enzyme involved in malate metabolism and possibly assisting the oxidative pentose phosphate pathway. AtNADP-ME2 counts for the major part of NADP-ME activity in mature tissues of Arabidopsis./NADP-malic enzyme 2 (NADP-ME2); FUNCTIONS IN: malate dehydrogenase (oxaloacetate-decarboxylating) (NADP+) ac…	[8.2.10] TCA / org transformation.other organic acid transformatons.malic
GSBRNA2T00129834001	BnaA03g03590D	chrA03	1711601	1717390	AT5G11850.1			41.926	139.053	0.312712	-1.67709	Down	1.80369e-06	3.74658e-08	Protein kinase superfamily protein/Protein kinase superfamily protein; FUNCTIONS IN: protein serine/threonine/tyrosine kinase activity, kinase activity; INVOLVED IN: protein amino acid phosphorylation; LOCATED IN: plasma membrane; EXPRESSED IN: 24 plant structures; EXPRESSED DURING: 13 growth stages; CONTAINS InterPro DOMAIN/s: Protein kinase, ATP binding site (InterPro:IPR017441), Protein kinase…	[30.6] signalling.MAP kinases
GSBRNA2T00129838001	BnaA03g03620D	chrA03	1722308	1724935	AT5G11880.1			19.313	13.836	1.38835	0.473368	Up	0.0119522	0.000905101	Pyridoxal-dependent decarboxylase family protein/Pyridoxal-dependent decarboxylase family protein; FUNCTIONS IN: diaminopimelate decarboxylase activity; INVOLVED IN: lysine biosynthetic process via diaminopimelate; LOCATED IN: chloroplast; EXPRESSED IN: guard cell, cultured cell; CONTAINS InterPro DOMAIN/s: Alanine racemase/group IV decarboxylase, C-terminal (InterPro:IPR009006), Ornithine/DAP/Ar…	[13.1.3.5.5] amino acid metabolism.synthesis.aspartate family.lysine.diaminopimelate decarboxylase
GSBRNA2T00129870001	BnaA03g03890D	chrA03	1817443	1819922	AT5G12260.1			4.43	0.47	6.86161	2.77855	Up	0.00154288	7.77923e-05	BEST Arabidopsis thaliana protein match is: glycosyltransferase family protein 2 (TAIR:AT5G60700.1); Has 1807 Blast hits to 1807 proteins in 277 species: Archae - 0; Bacteria - 0; Metazoa - 736; Fungi - 347; Plants - 385; Viruses - 0; Other Eukaryotes - 339 (source: NCBI BLink).//	[35.2.1001] not assigned.unknown
GSBRNA2T00129963001	BnaA03g04690D	chrA03	2182208	2185534	AT5G14060.2			27.166	13.42	1.94145	0.957137	Up	0.00787863	0.000543284	Aspartate kinase family protein/lysine-sensitive aspartate kinase/CARAB-AK-LYS; FUNCTIONS IN: amino acid binding, aspartate kinase activity; INVOLVED IN: aspartate family amino acid biosynthetic process; CONTAINS InterPro DOMAIN/s: Aspartate kinase, conserved site (InterPro:IPR018042), Aspartate/glutamate/uridylate kinase (InterPro:IPR001048), Amino acid-binding ACT (InterPro:IPR002912), Aspartat…	[13.1.3.6.1.1] amino acid metabolism.synthesis.aspartate family.misc.homoserine.aspartate kinase
GSBRNA2T00130028001	BnaA03g05260D	chrA03	2425364	2427298	AT5G15150.1			4.803	0.37	6.82106	2.77	Up	1.13038e-09	1.12536e-11	homeobox 3/homeobox-containing gene with an unusual feature: a leucine zipper motif adjacent to the carboxyl-terminal of the homeodomain structure. This gene is expressed primarily in the cortex of the root and the stem./homeobox 3 (HB-3); FUNCTIONS IN: sequence-specific DNA binding, DNA binding, sequence-specific DNA binding transcription factor activity; INVOLVED IN: regulation of transcription…	[27.3.22] RNA.regulation of transcription.HB,Homeobox transcription factor family
GSBRNA2T00130034001	BnaA03g05320D	chrA03	2452556	2453791	AT5G15230.1			5.493	0.533	4.53896	2.18236	Up	0.00166032	8.47798e-05	GAST1 protein homolog 4/Encodes gibberellin-regulated protein GASA4. Promotes GA responses and exhibits redox activity./GAST1 protein homolog 4 (GASA4); FUNCTIONS IN: molecular_function unknown; INVOLVED IN: response to gibberellin stimulus, gibberellic acid mediated signaling pathway; LOCATED IN: endomembrane system; EXPRESSED IN: 23 plant structures; EXPRESSED DURING: 14 growth stages; CONTAINS…	[17.6.3] hormone metabolism.gibberelin.induced-regulated-responsive-activated
GSBRNA2T00130048001	BnaA03g05430D	chrA03	2480624	2483968	AT5G15470.1			0.373	0	5.76742	2.52793	Up	0.000988576	4.61232e-05	galacturonosyltransferase 14/Encodes a protein with putative galacturonosyltransferase activity./galacturonosyltransferase 14 (GAUT14); CONTAINS InterPro DOMAIN/s: Glycosyl transferase, family 8 (InterPro:IPR002495); BEST Arabidopsis thaliana protein match is: galacturonosyltransferase 13 (TAIR:AT3G01040.2); Has 1751 Blast hits to 1745 proteins in 385 species: Archae - 0; Bacteria - 750; Metazoa …	[26.2] misc.UDP glucosyl and glucoronyl transferases
GSBRNA2T00130052001	BnaA03g05470D	chrA03	2497083	2498938	AT5G15530.1			1.196	0.123	4.64628	2.21608	Up	0.0089999	0.000638523	biotin carboxyl carrier protein 2/biotin carboxyl carrier protein isoform 2 (BCCP2) mRNA,/biotin carboxyl carrier protein 2 (BCCP2); FUNCTIONS IN: biotin binding; INVOLVED IN: fatty acid biosynthetic process; LOCATED IN: chloroplast; EXPRESSED IN: 21 plant structures; EXPRESSED DURING: 13 growth stages; CONTAINS InterPro DOMAIN/s: Biotin-binding site (InterPro:IPR001882), Single hybrid motif (Int…	[11.1.1.2.3] lipid metabolism.FA synthesis and FA elongation.Acetyl CoA Carboxylation.heteromeric Complex.Biotin Carboxyl Carrier Protein
GSBRNA2T00130089001	BnaA03g05780D	chrA03	2618808	2619899	AT5G15950.2			0.16	0.813	0.225062	-2.1516	Down	2.10809e-07	3.42566e-09	Adenosylmethionine decarboxylase family protein/Adenosylmethionine decarboxylase family protein; FUNCTIONS IN: adenosylmethionine decarboxylase activity; INVOLVED IN: spermidine biosynthetic process, spermine biosynthetic process; LOCATED IN: cellular_component unknown; EXPRESSED IN: male gametophyte, pollen tube; EXPRESSED DURING: L mature pollen stage, M germinated pollen stage; CONTAINS InterP…	[22.1.2] polyamine metabolism.synthesis.SAM decarboxylase
GSBRNA2T00130113001	BnaA03g05990D	chrA03	2720240	2721450	AT5G16380.1			6.996	0	31.6591	4.98455	Up	1.61069e-05	4.22963e-07	Protein of unknown function, DUF538/Protein of unknown function, DUF538; FUNCTIONS IN: molecular_function unknown; INVOLVED IN: biological_process unknown; LOCATED IN: endomembrane system; EXPRESSED IN: 23 plant structures; EXPRESSED DURING: 13 growth stages; CONTAINS InterPro DOMAIN/s: Protein of unknown function DUF538 (InterPro:IPR007493); BEST Arabidopsis thaliana protein match is: Protein of…	[35.2.1001] not assigned.unknown
GSBRNA2T00130118001	BnaA03g06030D	chrA03	2731312	2732334	AT5G16450.2			3.31	0.433	4.47182	2.16086	Up	0.000417703	1.6988e-05	Ribonuclease E inhibitor RraA/Dimethylmenaquinone methyltransferase/Ribonuclease E inhibitor RraA/Dimethylmenaquinone methyltransferase; FUNCTIONS IN: ribonuclease inhibitor activity; INVOLVED IN: regulation of RNA metabolic process; LOCATED IN: cellular_component unknown; EXPRESSED IN: 24 plant structures; EXPRESSED DURING: 13 growth stages; CONTAINS InterPro DOMAIN/s: Ribonuclease E inhibitor R…	[25] C1-metabolism
GSBRNA2T00130188001	BnaA03g06640D	chrA03	2966296	2968127	AT5G17540.1			1.446	0.183	4.63984	2.21408	Up	0.0104742	0.000768016	HXXXD-type acyl-transferase family protein/HXXXD-type acyl-transferase family protein; FUNCTIONS IN: transferase activity, transferring acyl groups other than amino-acyl groups; INVOLVED IN: biological_process unknown; LOCATED IN: cellular_component unknown; EXPRESSED IN: 9 plant structures; EXPRESSED DURING: 4 anthesis, C globular stage, F mature embryo stage, petal differentiation and expansion…	[20.1.1001] stress.biotic
GSBRNA2T00130196001	BnaA03g06700D	chrA03	2997637	2999503	AT5G17760.1			2.5	0.283	5.10599	2.35219	Up	0.0394687	0.00403124	P-loop containing nucleoside triphosphate hydrolases superfamily protein/P-loop containing nucleoside triphosphate hydrolases superfamily protein; FUNCTIONS IN: nucleoside-triphosphatase activity, nucleotide binding, ATP binding; LOCATED IN: plasma membrane; EXPRESSED IN: 23 plant structures; EXPRESSED DURING: 13 growth stages; CONTAINS InterPro DOMAIN/s: ATPase, AAA+ type, core (InterPro:IPR0035…	[29.5.9] protein.degradation.AAA type
GSBRNA2T00130203001	BnaA03g06760D	chrA03	3024599	3025196	AT5G17870.1			52.106	106.323	0.509418	-0.973079	Down	0.00321105	0.000183928	plastid-specific 50S ribosomal protein 6/plastid-specific ribosomal protein 6 precursor (Psrp-6) - like/plastid-specific 50S ribosomal protein 6 (PSRP6); FUNCTIONS IN: structural constituent of ribosome, rRNA binding; INVOLVED IN: translation; LOCATED IN: chloroplast; EXPRESSED IN: 23 plant structures; EXPRESSED DURING: 13 growth stages; CONTAINS InterPro DOMAIN/s: Ribosomal protein L6, chloropla…	[29.2.1.1.1.2.86] protein.synthesis.ribosomal protein.prokaryotic.chloroplast.50S subunit.PSRP6
GSBRNA2T00130205001	BnaA03g06780D	chrA03	3029149	3034100	AT5G17910.2			4.363	1.513	2.57181	1.36278	Up	0.0304745	0.00290472	unknown protein; FUNCTIONS IN: molecular_function unknown; INVOLVED IN: biological_process unknown; LOCATED IN: mitochondrion; EXPRESSED IN: 23 plant structures; EXPRESSED DURING: 15 growth stages; BEST Arabidopsis thaliana protein match is: unknown protein (TAIR:AT2G29620.1).//	[35.2.1001] not assigned.unknown
GSBRNA2T00149029001	BnaA03g07170D	chrA03	3172614	3175090	AT5G18550.1			2.616	0.82	2.93125	1.55152	Up	4.42034e-06	9.97112e-08	Zinc finger C-x8-C-x5-C-x3-H type family protein/Zinc finger C-x8-C-x5-C-x3-H type family protein; FUNCTIONS IN: zinc ion binding, nucleic acid binding; INVOLVED IN: biological_process unknown; LOCATED IN: cellular_component unknown; EXPRESSED IN: 17 plant structures; EXPRESSED DURING: 8 growth stages; CONTAINS InterPro DOMAIN/s: Zinc finger, CCCH-type (InterPro:IPR000571); BEST Arabidopsis thali…	[27.3.11] RNA.regulation of transcription.C2H2 zinc finger family
BGI_novel_G000576	/	ChrA03	3295812	3301003	AT5G18960.2			5.956	2.956	1.94253	0.957936	Up	1.77153e-08	2.2279e-10	protein_coding;NULL;Transcriptional repressor that accumulates in short-day conditions. Regulates together with FRS7 and NINJA glucosinolate biosynthesis.;FAR1-related sequence 12;(source:Araport11)	[27.3.67] RNA.regulation of transcription.putative transcription regulator
GSBRNA2T00148993001	BnaA03g07480D	chrA03	3334740	3335903	AT5G19120.1			3.45	1.05	3.12723	1.64488	Up	9.52018e-06	2.36029e-07	Eukaryotic aspartyl protease family protein/Eukaryotic aspartyl protease family protein; FUNCTIONS IN: aspartic-type endopeptidase activity; INVOLVED IN: proteolysis; LOCATED IN: endomembrane system; EXPRESSED IN: 24 plant structures; EXPRESSED DURING: 13 growth stages; CONTAINS InterPro DOMAIN/s: Peptidase aspartic (InterPro:IPR021109), Peptidase aspartic, catalytic (InterPro:IPR009007), Peptida…	[33.1] development.storage proteins
GSBRNA2T00148957001	BnaA03g07790D	chrA03	3458052	3459711	AT5G19855.1			7.54	0.823	4.76486	2.25243	Up	6.79756e-05	2.14372e-06	Chaperonin-like RbcX protein/Encodes a chloroplast stromal localized RbcX protein that acts as a chaperone in the folding of Rubisco./Chaperonin-like RbcX protein; FUNCTIONS IN: molecular_function unknown; INVOLVED IN: biological_process unknown; LOCATED IN: chloroplast; EXPRESSED IN: 22 plant structures; EXPRESSED DURING: 13 growth stages; CONTAINS InterPro DOMAIN/s: Chaperonin-like RbcX (InterP…	[35.2.1001] not assigned.unknown
GSBRNA2T00148947001	BnaA03g07830D	chrA03	3493270	3494533	AT5G19980.1			2.57	5.253	0.499643	-1.00103	Down	0.00520258	0.000328143	golgi nucleotide sugar transporter 4/Encodes a Golgi-localized nucleotide-sugar transporter./golgi nucleotide sugar transporter 4 (GONST4); CONTAINS InterPro DOMAIN/s: Protein of unknown function DUF250 (InterPro:IPR004853); BEST Arabidopsis thaliana protein match is: golgi nucleotide sugar transporter 3 (TAIR:AT1G76340.1); Has 1807 Blast hits to 1807 proteins in 277 species: Archae - 0; Bacteria…	[29.7] protein.glycosylation
GSBRNA2T00148936001	BnaA03g07930D	chrA03	3535776	3536934	AT5G20150.1			10.713	2.92	3.3681	1.75193	Up	1.42935e-08	1.76163e-10	SPX domain gene 1/Expression is upregulated in the shoot of cax1/cax3 mutant./SPX domain gene 1 (SPX1); CONTAINS InterPro DOMAIN/s: SPX, N-terminal (InterPro:IPR004331); BEST Arabidopsis thaliana protein match is: SPX domain gene 2 (TAIR:AT2G26660.1); Has 1126 Blast hits to 1124 proteins in 197 species: Archae - 3; Bacteria - 7; Metazoa - 241; Fungi - 471; Plants - 313; Viruses - 0; Other Eukaryo…	[20.2.1001] stress.abiotic
GSBRNA2T00148930001	BnaA03g07970D	chrA03	3545593	3548455	AT5G20170.1			12.07	4.98	2.30859	1.20701	Up	0.000286171	1.10578e-05	RNA polymerase II transcription mediators/RNA polymerase II transcription mediators; FUNCTIONS IN: RNA polymerase II transcription mediator activity; INVOLVED IN: regulation of transcription from RNA polymerase II promoter; LOCATED IN: mediator complex; EXPRESSED IN: 23 plant structures; EXPRESSED DURING: 13 growth stages; CONTAINS InterPro DOMAIN/s: Mediator complex, subunit Med17 (InterPro:IPR0…	[35.2.1001] not assigned.unknown
GSBRNA2T00148927001	BnaA03g08000D	chrA03	3553332	3554549	AT5G20190.1			58.843	33.686	1.72951	0.790367	Up	2.45789e-06	5.25486e-08	Tetratricopeptide repeat (TPR)-like superfamily protein/Tetratricopeptide repeat (TPR)-like superfamily protein; FUNCTIONS IN: binding; INVOLVED IN: biological_process unknown; LOCATED IN: chloroplast; CONTAINS InterPro DOMAIN/s: Tetratricopeptide-like helical (InterPro:IPR011990), Tetratricopeptide repeat-containing (InterPro:IPR013026); BEST Arabidopsis thaliana protein match is: Tetratricopept…	[35.2.1001] not assigned.unknown
GSBRNA2T00148923001	BnaA03g08040D	chrA03	3561963	3566926	AT1G04680.1			0.623	0	13.3222	3.73576	Up	0.00217743	0.000116555	Pectin lyase-like superfamily protein/Pectin lyase-like superfamily protein; FUNCTIONS IN: lyase activity, pectate lyase activity; INVOLVED IN: biological_process unknown; LOCATED IN: membrane; EXPRESSED IN: 23 plant structures; EXPRESSED DURING: 13 growth stages; CONTAINS InterPro DOMAIN/s: Pectin lyase fold/virulence factor (InterPro:IPR011050), AmbAllergen (InterPro:IPR018082), Pectate lyase/A…	[10.6.3] cell wall.degradation.pectate lyases and polygalacturonases
BGI_novel_G000582	/	ChrA03	3659175	3665376	AT5G20840.1			5.466	12.923	0.43967	-1.18551	Down	0.0361815	0.00361453	protein_coding;Phosphoinositide phosphatase family protein;NULL;Phosphoinositide phosphatase family protein;(source:Araport11)	[35.2.1001] not assigned.unknown
GSBRNA2T00148906001	BnaA03g08180D	chrA03	3710907	3711882	AT5G20970.1			1.56	0.186	4.405	2.13914	Up	0.0137083	0.00107101	HSP20-like chaperones superfamily protein/HSP20-like chaperones superfamily protein; CONTAINS InterPro DOMAIN/s: Heat shock protein Hsp20 (InterPro:IPR002068), HSP20-like chaperone (InterPro:IPR008978); BEST Arabidopsis thaliana protein match is: HSP20-like chaperones superfamily protein (TAIR:AT2G27140.1); Has 958 Blast hits to 958 proteins in 129 species: Archae - 8; Bacteria - 64; Metazoa - 1;…	[20.2.1] stress.abiotic.heat
GSBRNA2T00148904001	BnaA03g08200D	chrA03	3716828	3721310	AT5G20990.1			2.276	0.28	5.21446	2.38252	Up	1.61586e-05	4.24899e-07	molybdopterin biosynthesis CNX1 protein / molybdenum cofactor biosynthesis enzyme CNX1 (CNX1)/Involved in molybdenum cofactor (Moco) biosynthesis, inserting Mo into Molybdopterin. sir loss-of-function mutants are resistant to sirtinol, a modulator of auxin signaling./B73; CONTAINS InterPro DOMAIN/s: Molybdenum cofactor biosynthesis, conserved site (InterPro:IPR008284), Molybdenum cofactor synthes…	[18.1.1] Co-factor and vitamine metabolism.molybdenum cofactor.gephyrin
GSBRNA2T00148875001	BnaA03g08400D	chrA03	3804494	3806492	AT5G22120.1			13.73	5.636	2.29097	1.19596	Up	0.009209	0.000655724	unknown protein; FUNCTIONS IN: molecular_function unknown; INVOLVED IN: biological_process unknown; LOCATED IN: cellular_component unknown; EXPRESSED IN: cultured cell; Has 30201 Blast hits to 17322 proteins in 780 species: Archae - 12; Bacteria - 1396; Metazoa - 17338; Fungi - 3422; Plants - 5037; Viruses - 0; Other Eukaryotes - 2996 (source: NCBI BLink).//	[35.2.1001] not assigned.unknown
GSBRNA2T00148814001	BnaA03g08910D	chrA03	4031325	4036605	AT5G60400.3			11.203	2.34	4.19399	2.06832	Up	0.000581355	2.48088e-05	unknown protein; Has 35333 Blast hits to 34131 proteins in 2444 species: Archae - 798; Bacteria - 22429; Metazoa - 974; Fungi - 991; Plants - 531; Viruses - 0; Other Eukaryotes - 9610 (source: NCBI BLink).//	[35.2.1001] not assigned.unknown
GSBRNA2T00148782001	BnaA03g09190D	chrA03	4133375	4135255	AT5G59880.1			87.083	29.623	3.10111	1.63278	Up	0.00030929	1.20703e-05	actin depolymerizing factor 3/Encodes actin depolymerizing factor 3 (ADF3)./actin depolymerizing factor 3 (ADF3); FUNCTIONS IN: actin binding; INVOLVED IN: response to oxidative stress, response to cadmium ion; LOCATED IN: mitochondrion, intracellular, chloroplast, plasma membrane; EXPRESSED IN: 23 plant structures; EXPRESSED DURING: 14 growth stages; CONTAINS InterPro DOMAIN/s: Actin-binding, co…	[31.1] cell.organisation
GSBRNA2T00148775001	BnaA03g09260D	chrA03	4157281	4158989	AT5G59800.1			10.79	1.876	3.96816	1.98847	Up	0.00144091	7.1966e-05	methyl-CPG-binding domain 7/Protein containing methyl-CpG-binding domain.Has sequence similarity to human MBD proteins. Interacts with arginine methyltransferase 11. (AtPRMT11/methyl-CPG-binding domain 7 (MBD7); CONTAINS InterPro DOMAIN/s: DNA-binding, integrase-type (InterPro:IPR016177), Methyl-CpG DNA binding (InterPro:IPR001739); Has 1807 Blast hits to 1807 proteins in 277 species: Archae - 0;…	[27.3.59] RNA.regulation of transcription.Methyl binding domain proteins
GSBRNA2T00148769001	BnaA03g09310D	chrA03	4183633	4187194	AT5G59710.1			16.093	7.37	2.08408	1.05941	Up	0.0413838	0.00429861	VIRE2 interacting protein 2/Encodes a nuclear-localized NOT (negative on TATA-less) domain-containing protein that interacts with the Agrobacterium VirE2 protein and is required for Agrobacterium-mediated plant transformation. It likely facilitates T-DNA integration into plant chromosomes and may play a role as a transcriptional regulator./VIRE2 interacting protein 2 (VIP2); CONTAINS InterPro DOM…	[27.3.99] RNA.regulation of transcription.unclassified
GSBRNA2T00148751001	BnaA03g09460D	chrA03	4236552	4237830	AT5G59530.1			2.743	0.393	4.84833	2.27749	Up	1.48941e-05	3.87068e-07	2-oxoglutarate (2OG) and Fe(II)-dependent oxygenase superfamily protein/2-oxoglutarate (2OG) and Fe(II)-dependent oxygenase superfamily protein; CONTAINS InterPro DOMAIN/s: Oxoglutarate/iron-dependent oxygenase (InterPro:IPR005123); BEST Arabidopsis thaliana protein match is: 2-oxoglutarate (2OG) and Fe(II)-dependent oxygenase superfamily protein (TAIR:AT5G59540.1); Has 1807 Blast hits to 1807 pr…	[17.5.1.1002] hormone metabolism.ethylene.synthesis-degradation
GSBRNA2T00148707001	BnaA03g09850D	chrA03	4448825	4449810	AT5G58260.1			7.19	1.89	3.30503	1.72466	Up	1.35543e-08	1.65237e-10	oxidoreductases, acting on NADH or NADPH, quinone or similar compound as acceptor/Encodes subunit NDH-N of NAD(P)H:plastoquinone dehydrogenase complex (Ndh complex) present in the thylakoid membrane of chloroplasts. This subunit is thought to be required for Ndh complex assembly./oxidoreductases, acting on NADH or NADPH, quinone or similar compound as acceptor; FUNCTIONS IN: oxidoreductase activi…	[1.1.6] PS.lightreaction.NADH DH
GSBRNA2T00148701001	BnaA03g09910D	chrA03	4470762	4472358	AT5G58110.1			56.26	22.183	2.258	1.17505	Up	0.0043122	0.000263399	chaperone binding;ATPase activators/chaperone binding;ATPase activators; FUNCTIONS IN: ATPase activator activity, chaperone binding; INVOLVED IN: biological_process unknown; LOCATED IN: cytoplasm; EXPRESSED IN: 23 plant structures; EXPRESSED DURING: 15 growth stages; CONTAINS InterPro DOMAIN/s: Activator of Hsp90 ATPase, N-terminal (InterPro:IPR015310); Has 297 Blast hits to 292 proteins in 99 sp…	[35.2.1001] not assigned.unknown
GSBRNA2T00148661001	BnaA03g10250D	chrA03	4610857	4612471	AT5G57480.1			1.283	0.17	4.58268	2.19619	Up	0.00601709	0.000391421	P-loop containing nucleoside triphosphate hydrolases superfamily protein/P-loop containing nucleoside triphosphate hydrolases superfamily protein; FUNCTIONS IN: nucleoside-triphosphatase activity, ATPase activity, nucleotide binding, ATP binding; LOCATED IN: endomembrane system; EXPRESSED IN: 9 plant structures; EXPRESSED DURING: 4 anthesis, petal differentiation and expansion stage; CONTAINS Int…	[29.5.9] protein.degradation.AAA type
GSBRNA2T00148650001	BnaA03g10340D	chrA03	4650806	4653212	AT5G57300.3			8.386	1.876	3.32246	1.73225	Up	0.000670377	2.91754e-05	S-adenosyl-L-methionine-dependent methyltransferases superfamily protein/S-adenosyl-L-methionine-dependent methyltransferases superfamily protein; FUNCTIONS IN: methyltransferase activity; LOCATED IN: mitochondrion; EXPRESSED IN: 22 plant structures; EXPRESSED DURING: 13 growth stages; CONTAINS InterPro DOMAIN/s: UbiE/COQ5 methyltransferase (InterPro:IPR004033); BEST Arabidopsis thaliana protein …	[18.1008] Co-factor and vitamine metabolism
GSBRNA2T00148617001	BnaA03g10650D	chrA03	4804614	4807192	AT5G56680.1			7.056	2.26	2.85683	1.51441	Up	0.00250074	0.000137524	Class II aminoacyl-tRNA and biotin synthetases superfamily protein/Encodes a putative cytosolic asparaginyl-tRNA synthetase./SYNC1; FUNCTIONS IN: in 6 functions; INVOLVED IN: response to cadmium ion, embryo development ending in seed dormancy; LOCATED IN: mitochondrion, chloroplast; EXPRESSED IN: cotyledon, guard cell, cultured cell, leaf; CONTAINS InterPro DOMAIN/s: Nucleic acid-binding, OB-fold…	[29.1.22] protein.aa activation.asparagine-tRNA ligase
GSBRNA2T00148611001	BnaA03g10710D	chrA03	4822754	4824614	AT5G56580.1			24.793	7.766	2.87125	1.52168	Up	1.37732e-23	1.75159e-26	MAP kinase kinase 6/Encodes a member of the MAP Kinase Kinase family of proteins. It can phosphorylate MPK12 in vitro and it can be dephosphorylated by MKP2 in vitro./MAP kinase kinase 6 (MKK6); FUNCTIONS IN: MAP kinase kinase activity, kinase activity; INVOLVED IN: protein amino acid phosphorylation; EXPRESSED IN: 18 plant structures; EXPRESSED DURING: 12 growth stages; CONTAINS InterPro DOMAIN/…	[30.6] signalling.MAP kinases
GSBRNA2T00148605001	BnaA03g10750D	chrA03	4833290	4833615	AT5G56520.1			1.336	0.093	6.4079	2.67985	Up	0.0237795	0.00211904	unknown protein; BEST Arabidopsis thaliana protein match is: unknown protein (TAIR:AT1G55365.1); Has 30201 Blast hits to 17322 proteins in 780 species: Archae - 12; Bacteria - 1396; Metazoa - 17338; Fungi - 3422; Plants - 5037; Viruses - 0; Other Eukaryotes - 2996 (source: NCBI BLink).//	[35.2.1001] not assigned.unknown
GSBRNA2T00062620001	BnaA03g10980D	chrA03	4937556	4940925	AT5G56270.1			0.796	0.186	3.41783	1.77308	Up	0.000357271	1.42339e-05	WRKY DNA-binding protein 2/Encodes WRKY transcription factor 2, a zinc-finger protein. In wrky2 mutants, egg cells polarize normally but zygotes fail to reestablish polar organelle positioning from a transient symmetric state, resulting in equal cell division and distorted embryo development./WRKY DNA-binding protein 2 (WRKY2); CONTAINS InterPro DOMAIN/s: DNA-binding WRKY (InterPro:IPR003657); BE…	[27.3.32] RNA.regulation of transcription.WRKY domain transcription factor family
GSBRNA2T00062568001	BnaA03g11410D	chrA03	5122160	5122912	AT5G55450.1			4.716	0.483	5.93696	2.56973	Up	0.0208619	0.00179767	Bifunctional inhibitor/lipid-transfer protein/seed storage 2S albumin superfamily protein/Bifunctional inhibitor/lipid-transfer protein/seed storage 2S albumin superfamily protein; FUNCTIONS IN: lipid binding; INVOLVED IN: response to other organism, lipid transport; LOCATED IN: endomembrane system; EXPRESSED IN: 15 plant structures; EXPRESSED DURING: 13 growth stages; CONTAINS InterPro DOMAIN/s:…	[26.21] misc.protease inhibitor/seed storage/lipid transfer protein (LTP) family protein
GSBRNA2T00062544001	BnaA03g11590D	chrA03	5197186	5200738	AT5G55070.1			14.096	19.356	0.723458	-0.467018	Down	2.60957e-06	5.62303e-08	Dihydrolipoamide succinyltransferase/Dihydrolipoamide succinyltransferase; FUNCTIONS IN: zinc ion binding, acyltransferase activity; INVOLVED IN: response to oxidative stress, metabolic process; LOCATED IN: cytosolic ribosome, mitochondrion; EXPRESSED IN: 27 plant structures; EXPRESSED DURING: 15 growth stages; CONTAINS InterPro DOMAIN/s: 2-oxo acid dehydrogenase, lipoyl-binding site (InterPro:IP…	[8.1.5] TCA / org transformation.TCA.2-oxoglutarate dehydrogenase
GSBRNA2T00075847001	BnaA03g11690D	chrA03	5257770	5259729	AT5G54800.1			3.793	5.376	0.642164	-0.638986	Down	0.000105597	3.52142e-06	glucose 6-phosphate/phosphate translocator 1/Encodes glucose6-Phosphate/phosphate transporter 1. Essential for pollen maturation and embryo sac development./glucose 6-phosphate/phosphate translocator 1 (GPT1); FUNCTIONS IN: antiporter activity, glucose-6-phosphate transmembrane transporter activity; INVOLVED IN: vacuole organization, pollen maturation, embryo sac development, response to nematode…	[34.8] transport.metabolite transporters at the envelope membrane
GSBRNA2T00075849001	BnaA03g11710D	chrA03	5264463	5267764	AT5G54770.1			14.823	9.546	1.54374	0.626431	Up	0.0224715	0.00197044	thiazole biosynthetic enzyme, chloroplast (ARA6) (THI1) (THI4)/Encodes a thiamine biosynthetic gene that has a dual function in thiamine biosynthesis and mitochondrial DNA damage tolerance. It appears to be involved in producing the thiazole portion of thiamine (vitamin B1). A crystal structure of the protein reveals that it forms a 2-ring homo-octamer./THI1; FUNCTIONS IN: protein homodimerizatio…	[18.2] Co-factor and vitamine metabolism.thiamine
GSBRNA2T00075862001	BnaA03g11820D	chrA03	5330185	5331690	AT5G54580.1			42.886	60.906	0.709	-0.496143	Down	0.0138545	0.00108421	RNA-binding (RRM/RBD/RNP motifs) family protein/RNA-binding (RRM/RBD/RNP motifs) family protein; FUNCTIONS IN: RNA binding, nucleotide binding, nucleic acid binding; INVOLVED IN: biological_process unknown; EXPRESSED IN: 22 plant structures; EXPRESSED DURING: 13 growth stages; CONTAINS InterPro DOMAIN/s: RNA recognition motif, RNP-1 (InterPro:IPR000504), Nucleotide-binding, alpha-beta plait (Inte…	[27.4] RNA.RNA binding
GSBRNA2T00075887001	BnaA03g12010D	chrA03	5440886	5443772	AT5G54100.1			12.393	26.72	0.467984	-1.09547	Down	0.00226471	0.000122362	SPFH/Band 7/PHB domain-containing membrane-associated protein family/SPFH/Band 7/PHB domain-containing membrane-associated protein family; INVOLVED IN: biological_process unknown; LOCATED IN: mitochondrion; EXPRESSED IN: callus; CONTAINS InterPro DOMAIN/s: Band 7 protein (InterPro:IPR001107); BEST Arabidopsis thaliana protein match is: SPFH/Band 7/PHB domain-containing membrane-associated protein…	[35.1.1023] not assigned.no ontology
GSBRNA2T00086687001	BnaA03g12270D	chrA03	5578359	5580756	AT5G53390.1			6.106	1.586	3.60932	1.85173	Up	0.00926107	0.000660264	O-acyltransferase (WSD1-like) family protein/Encodes a member of the bifunctional wax ester synthase/diacylglycerol acyltransferase gene family, WSD11, which is expressed in elongating petals and localized to the plasma membrane./O-acyltransferase (WSD1-like) family protein; CONTAINS InterPro DOMAIN/s: O-acyltransferase, WSD1, C-terminal (InterPro:IPR009721), O-acyltransferase, WSD1, N-terminal (…	[35.2.1001] not assigned.unknown
GSBRNA2T00086677001	BnaA03g12350D	chrA03	5631202	5633037	AT5G53280.1			8.74	14.323	0.616282	-0.698338	Down	2.39377e-07	3.95754e-09	plastid division1/An integral outer envelope membrane protein (as its homolog PDV2), component of the plastid division machinery. Similar to ARC5, PDV1 localized to a discontinuous ring at the division site in wild-type plants. PDV1 and PDV2 are required for localization of ARC5 at the chloroplast division site. Topological analysis showed that the large N-terminal region of PDV1 upstream of the …	[31.2.5] cell.division.plastid
GSBRNA2T00086673001	BnaA03g12380D	chrA03	5638373	5640158	AT5G53220.3			9.593	4.02	1.85448	0.891012	Up	0.000106586	3.55853e-06	unknown protein; FUNCTIONS IN: molecular_function unknown; INVOLVED IN: biological_process unknown; LOCATED IN: cellular_component unknown; EXPRESSED IN: 23 plant structures; EXPRESSED DURING: 13 growth stages; Has 30201 Blast hits to 17322 proteins in 780 species: Archae - 12; Bacteria - 1396; Metazoa - 17338; Fungi - 3422; Plants - 5037; Viruses - 0; Other Eukaryotes - 2996 (source: NCBI BLink)…	[35.2.1001] not assigned.unknown
GSBRNA2T00041142001	BnaA03g12470D	chrA03	5680117	5683527	AT5G53140.1			30.706	42.34	0.729203	-0.455607	Down	0.0354816	0.00353011	Protein phosphatase 2C family protein/Protein phosphatase 2C family protein; FUNCTIONS IN: protein serine/threonine phosphatase activity, catalytic activity; INVOLVED IN: protein amino acid dephosphorylation; LOCATED IN: protein serine/threonine phosphatase complex; EXPRESSED IN: 22 plant structures; EXPRESSED DURING: 13 growth stages; CONTAINS InterPro DOMAIN/s: Protein phosphatase 2C, manganese…	[29.4] protein.postranslational modification
GSBRNA2T00066769001	BnaA03g12600D	chrA03	5749644	5750990	AT5G52440.1			6.12	21.253	0.259494	-1.94623	Down	0.0130775	0.00100678	Bacterial sec-independent translocation protein mttA/Hcf106/HCF106; nuclear gene for chloroplast. Thylakoid membrane delta pH translocation pathway component protein; related to Escherichia coli TatA and TatB/HIGH CHLOROPHYLL FLUORESCENCE 106 (HCF106); FUNCTIONS IN: proton motive force dependent protein transmembrane transporter activity; INVOLVED IN: protein import into chloroplast thylakoid mem…	[29.3.3] protein.targeting.chloroplast
GSBRNA2T00066717001	BnaA03g13040D	chrA03	5930198	5939596	AT2G07360.2			12.663	7.476	1.67867	0.747317	Up	0.0421645	0.00440136	SH3 domain-containing protein/SH3 domain-containing protein; FUNCTIONS IN: binding; LOCATED IN: cytosol, nucleus; EXPRESSED IN: 25 plant structures; EXPRESSED DURING: 15 growth stages; CONTAINS InterPro DOMAIN/s: Src homology-3 domain (InterPro:IPR001452), Armadillo-type fold (InterPro:IPR016024)./	[35.1.1023] not assigned.no ontology
GSBRNA2T00066716001	BnaA03g13050D	chrA03	5941455	5943819	AT5G51590.1			36.96	20.25	1.80798	0.854377	Up	0.00208695	0.000110801	AT hook motif DNA-binding family protein/AT hook motif DNA-binding family protein; FUNCTIONS IN: DNA binding; INVOLVED IN: biological_process unknown; LOCATED IN: cellular_component unknown; EXPRESSED IN: 19 plant structures; EXPRESSED DURING: 9 growth stages; CONTAINS InterPro DOMAIN/s: Protein of unknown function DUF296 (InterPro:IPR005175), AT hook, DNA-binding motif (InterPro:IPR017956); BEST…	[27.3.67] RNA.regulation of transcription.putative transcription regulator
GSBRNA2T00066706001	BnaA03g13140D	chrA03	5966781	5967530	AT5G59320.1			3.466	0.12	8.71785	3.12397	Up	0.0216021	0.00187894	lipid transfer protein 3/Predicted to encode a PR (pathogenesis-related) protein. Belongs to the lipid transfer protein (PR-14) family with the following members: At2g38540/LTP1, At2g38530/LTP2, At5g59320/LTP3, At5g59310/LTP4, At3g51600/LTP5, At3g08770/LTP6, At2g15050/LTP7, At2g18370/LTP8, At2g15325/LTP9, At5g01870/LTP10, At4g33355/LTP11, At3g51590/LTP12, At5g44265/LTP13, At5g62065/LTP14, At4g085…	[11.6] lipid metabolism.lipid transfer proteins etc
GSBRNA2T00066703001	BnaA03g13170D	chrA03	5978552	5979293	AT5G51440.1			1.796	8.196	0.245784	-2.02453	Down	0.0238216	0.00212371	HSP20-like chaperones superfamily protein/HSP20-like chaperones superfamily protein; CONTAINS InterPro DOMAIN/s: Heat shock protein Hsp20 (InterPro:IPR002068), HSP20-like chaperone (InterPro:IPR008978); BEST Arabidopsis thaliana protein match is: mitochondrion-localized small heat shock protein 23.6 (TAIR:AT4G25200.1); Has 3995 Blast hits to 3995 proteins in 1037 species: Archae - 138; Bacteria -…	[20.2.1] stress.abiotic.heat
GSBRNA2T00142207001	BnaA03g13460D	chrA03	6119164	6120822	AT5G50900.1			3.216	5.78	0.562583	-0.829863	Down	0.0276087	0.00255282	ARM repeat superfamily protein/ARM repeat superfamily protein; FUNCTIONS IN: binding; INVOLVED IN: biological_process unknown; LOCATED IN: cellular_component unknown; EXPRESSED IN: 23 plant structures; EXPRESSED DURING: 13 growth stages; CONTAINS InterPro DOMAIN/s: Armadillo-like helical (InterPro:IPR011989), Armadillo (InterPro:IPR000225), Armadillo-type fold (InterPro:IPR016024); BEST Arabidops…	[35.1.3] not assigned.no ontology.armadillo/beta-catenin repeat family protein
GSBRNA2T00142187001	BnaA03g13630D	chrA03	6240056	6245305	AT5G10140.1			4.626	0.733	3.68133	1.88023	Up	1.85887e-08	2.35445e-10	K-box region and MADS-box transcription factor family protein /MADS-box protein encoded by FLOWERING LOCUS C - transcription factor that functions as a repressor of floral transition and contributes to temperature compensation of the circadian clock. Expression is downregulated during cold treatment. Vernalization, FRI and the autonomous pathway all influence the state of FLC chromatin. Both mate…	[27.3.24] RNA.regulation of transcription.MADS box transcription factor family
GSBRNA2T00142178001	BnaA03g13690D	chrA03	6282106	6287638	AT2G30070.1			0.283	1.926	0.171373	-2.54479	Down	0.00134311	6.63914e-05	potassium transporter 1/Encodes a high affinity potassium transporter./potassium transporter 1 (KT1); CONTAINS InterPro DOMAIN/s: Potassium uptake protein, kup (InterPro:IPR018519), K+ potassium transporter (InterPro:IPR003855); BEST Arabidopsis thaliana protein match is: Potassium transporter family protein (TAIR:AT5G14880.1); Has 3625 Blast hits to 3386 proteins in 1031 species: Archae - 13; Ba…	[34.15] transport.potassium
GSBRNA2T00142141001	BnaA03g14010D	chrA03	6412180	6414269	AT2G30490.1			2.293	0.45	4.38653	2.13308	Up	1.35346e-08	1.64823e-10	cinnamate-4-hydroxylase/Encodes a cinnamate-4-hydroxylase. Mutations in this gene impact phenylpropanoid metabolism, growth and development./cinnamate-4-hydroxylase (C4H); FUNCTIONS IN: trans-cinnamate 4-monooxygenase activity; INVOLVED IN: in 9 processes; LOCATED IN: endoplasmic reticulum, plasma membrane, membrane, plant-type cell wall; EXPRESSED IN: 25 plant structures; EXPRESSED DURING: 14 gr…	[16.2.1.2] secondary metabolism.phenylpropanoids.lignin biosynthesis.C4H
GSBRNA2T00142140001	BnaA03g14020D	chrA03	6423275	6428210	AT2G30500.2			3.226	1.333	2.49171	1.31714	Up	6.65225e-07	1.23589e-08	Kinase interacting (KIP1-like) family protein/Kinase interacting (KIP1-like) family protein; EXPRESSED IN: 23 plant structures; EXPRESSED DURING: 14 growth stages; CONTAINS InterPro DOMAIN/s: KIP1-like (InterPro:IPR011684); BEST Arabidopsis thaliana protein match is: Kinase interacting (KIP1-like) family protein (TAIR:AT5G58320.2)./	[29.4] protein.postranslational modification
GSBRNA2T00142136001	BnaA03g14060D	chrA03	6442205	6443954	AT2G30590.1			5.233	9.8	0.54136	-0.885339	Down	8.69455e-11	7.11459e-13	WRKY DNA-binding protein 21/Encodes WRKY DNA-binding protein 21 (WRKY21)./WRKY DNA-binding protein 21 (WRKY21); FUNCTIONS IN: calmodulin binding, sequence-specific DNA binding transcription factor activity; INVOLVED IN: regulation of transcription, DNA-dependent, regulation of transcription; LOCATED IN: nucleus; EXPRESSED IN: 22 plant structures; EXPRESSED DURING: 13 growth stages; CONTAINS Inter…	[27.3.32] RNA.regulation of transcription.WRKY domain transcription factor family
GSBRNA2T00142114001	BnaA03g14180D	chrA03	6506115	6508166	AT2G30890.1			8.51	4.733	1.84692	0.885125	Up	1.45095e-18	3.42952e-21	Cytochrome b561/ferric reductase transmembrane protein family/Cytochrome b561/ferric reductase transmembrane protein family; CONTAINS InterPro DOMAIN/s: Cytochrome b561, eukaryote (InterPro:IPR004877), Cytochrome b561/ferric reductase transmembrane (InterPro:IPR006593); BEST Arabidopsis thaliana protein match is: Cytochrome b561/ferric reductase transmembrane protein family (TAIR:AT4G18260.1); Ha…	[35.1.1023] not assigned.no ontology
GSBRNA2T00142097001	BnaA03g14300D	chrA03	6563886	6567981	AT2G31110.2			0.276	1.63	0.251473	-1.99153	Down	0.00605881	0.000394679	Plant protein of unknown function (DUF828)/Encodes a member of the TBL (TRICHOME BIREFRINGENCE-LIKE) gene family containing a plant-specific DUF231 (domain of unknown function) domain. TBL gene family has 46 members, two of which (TBR/AT5G06700 and TBL3/AT5G01360) have been shown to be involved in the synthesis and deposition of secondary wall cellulose, presumably by influencing the esterificati…	[35.2.1001] not assigned.unknown
GSBRNA2T00142089001	BnaA03g14370D	chrA03	6606279	6608563	AT2G31270.1			17.73	11.35	1.55437	0.636328	Up	0.0325436	0.00315921	homolog of yeast CDT1 A/Encodes a cyclin-dependent protein kinase. Involved in nuclear DNA replication and plastid division. Located in nucleus and chloroplast./homolog of yeast CDT1 A (CDT1A); FUNCTIONS IN: protein binding, cyclin-dependent protein kinase activity; INVOLVED IN: chloroplast organization, DNA replication; LOCATED IN: chloroplast, nucleus; EXPRESSED IN: 25 plant structures; EXPRESS…	[28.1] DNA.synthesis/omatin structure
GSBRNA2T00142087001	BnaA03g14380D	chrA03	6611723	6613870	AT2G31350.1			9.606	15.883	0.60785	-0.718214	Down	0.00501635	0.000314851	glyoxalase 2-5/Encodes a mitochondrial glyoxalase 2 that can accommodate a number of different metal centers and with the predominant metal center being Fe(III)Zn(II)./glyoxalase 2-5 (GLX2-5); CONTAINS InterPro DOMAIN/s: Beta-lactamase-like (InterPro:IPR001279), Hydroxyacylglutathione hydrolase (InterPro:IPR017782); BEST Arabidopsis thaliana protein match is: glyoxalase 2-4 (TAIR:AT1G06130.1); Ha…	[24.1] Biodegradation of Xenobiotics.hydroxyacylglutathione hydrolase
GSBRNA2T00142082001	BnaA03g14420D	chrA03	6643035	6645569	AT2G31390.1			12.316	7.466	1.63043	0.705255	Up	0.00164856	8.40734e-05	pfkB-like carbohydrate kinase family protein/pfkB-like carbohydrate kinase family protein; FUNCTIONS IN: kinase activity, ribokinase activity; INVOLVED IN: D-ribose metabolic process, acetate fermentation, sucrose biosynthetic process, sucrose catabolic process, using beta-fructofuranosidase; LOCATED IN: plasma membrane; EXPRESSED IN: 27 plant structures; EXPRESSED DURING: 16 growth stages; CONTA…	[2.2.1.1] major CHO metabolism.degradation.sucrose.fructokinase
GSBRNA2T00142002001	BnaA03g15120D	chrA03	6973832	6976390	AT2G32800.1			0.21	1.526	0.157233	-2.66903	Down	0.0192664	0.00162809	protein kinase family protein/AP4.3A; FUNCTIONS IN: protein serine/threonine kinase activity, protein kinase activity, ATP binding; INVOLVED IN: protein amino acid phosphorylation; LOCATED IN: plasma membrane; EXPRESSED IN: 19 plant structures; EXPRESSED DURING: 10 growth stages; CONTAINS InterPro DOMAIN/s: Protein kinase, ATP binding site (InterPro:IPR017441), Serine/threonine-protein kinase dom…	[30.2.19] signalling.receptor kinases.legume-lectin
GSBRNA2T00141999001	BnaA03g15140D	chrA03	6983784	6986290	AT2G33040.1			49.086	35.586	1.37667	0.461178	Up	0.00460566	0.000284696	gamma subunit of Mt ATP synthase/gamma subunit of Mt ATP synthase (ATP3); FUNCTIONS IN: zinc ion binding; INVOLVED IN: proton transport, ATP synthesis coupled proton transport; LOCATED IN: in 7 components; EXPRESSED IN: 27 plant structures; EXPRESSED DURING: 17 growth stages; CONTAINS InterPro DOMAIN/s: ATPase, F1 complex, gamma subunit (InterPro:IPR000131); BEST Arabidopsis thaliana protein matc…	[9.9] mitochondrial electron transport / ATP synthesis.F1-ATPase
GSBRNA2T00141972001	BnaA03g15380D	chrA03	7139282	7141488	AT2G33360.1			1.383	4.256	0.351161	-1.50979	Down	0.0313459	0.00301073	Protein of unknown function (DUF3527)/Protein of unknown function (DUF3527); FUNCTIONS IN: molecular_function unknown; INVOLVED IN: biological_process unknown; LOCATED IN: vacuole; EXPRESSED IN: 22 plant structures; EXPRESSED DURING: 12 growth stages; CONTAINS InterPro DOMAIN/s: Protein of unknown function DUF3527 (InterPro:IPR021916); BEST Arabidopsis thaliana protein match is: Protein of unknow…	[35.2.1001] not assigned.unknown
GSBRNA2T00141960001	BnaA03g15500D	chrA03	7179963	7180592	AT2G33585.1			0	3.806	0.137547	-2.862	Down	0.0301309	0.00285997	unknown protein; Has 31 Blast hits to 31 proteins in 12 species: Archae - 0; Bacteria - 0; Metazoa - 0; Fungi - 0; Plants - 31; Viruses - 0; Other Eukaryotes - 0 (source: NCBI BLink).//	[35.2.1001] not assigned.unknown
GSBRNA2T00141946001	BnaA03g15610D	chrA03	7218727	7219609	AT2G33830.2			115.223	49.363	2.28663	1.19322	Up	0.00438723	0.000268883	Dormancy/auxin associated family protein/Dormancy/auxin associated family protein; CONTAINS InterPro DOMAIN/s: Dormancyauxin associated (InterPro:IPR008406); BEST Arabidopsis thaliana protein match is: dormancy-associated protein-like 1 (TAIR:AT1G28330.1); Has 165 Blast hits to 165 proteins in 47 species: Archae - 0; Bacteria - 0; Metazoa - 0; Fungi - 0; Plants - 165; Viruses - 0; Other Eukaryote…	[17.2.3] hormone metabolism.auxin.induced-regulated-responsive-activated
GSBRNA2T00141918001	BnaA03g15830D	chrA03	7332749	7334101	AT2G34430.1			76.04	55.183	1.37167	0.455935	Up	0.00370657	0.000218549	light-harvesting chlorophyll-protein complex II subunit B1/Photosystem II type I chlorophyll a/b-binding protein/light-harvesting chlorophyll-protein complex II subunit B1 (LHB1B1); FUNCTIONS IN: chlorophyll binding; INVOLVED IN: photosynthesis, light harvesting in photosystem II, photosynthesis; LOCATED IN: in 8 components; EXPRESSED IN: shoot, cotyledon, guard cell, cultured cell, leaf; CONTAIN…	[1.1.1.1] PS.lightreaction.photosystem II.LHC-II
GSBRNA2T00141890001	BnaA03g16080D	chrA03	7462340	7463984	AT2G35100.1			1.35	3.643	0.387974	-1.36597	Down	0.000238001	8.97023e-06	Exostosin family protein/Putative glycosyltransferase, similar to other CAZy Family 47 proteins. The protein is predicted to be a type 2 membrane protein with a signal anchor and is predicted to be targeted to the secretory pathway and to have a single transmembrane helix near the N terminus; hence, the protein has the features expected for a type II membrane protein targeted to the Golgi vesicle…	[26.2] misc.UDP glucosyl and glucoronyl transferases
GSBRNA2T00141874001	BnaA03g16200D	chrA03	7539322	7543759	AT2G35620.2			8.53	13.97	0.599701	-0.737685	Down	0.0480894	0.00522341	Leucine-rich repeat protein kinase family protein/Encodes a plasma membrane localized leucine-rich repeat receptor kinase that is involved in cell wall elongation. Loss of function mutations of FEI1 and FEI2 exhibit defects in root and hypocotyl cell elongation. Double mutants are defective in cell wall biosynthesis and have thick hypocotyls, and short, thick roots./FEI 2 (FEI2); CONTAINS InterPr…	[30.2.13] signalling.receptor kinases.leucine rich repeat XIII
GSBRNA2T00141870001	BnaA03g16240D	chrA03	7582749	7583574	AT2G35658.3			0.846	2.176	0.418784	-1.25572	Down	0.0373444	0.00376105	unknown protein; FUNCTIONS IN: molecular_function unknown; INVOLVED IN: biological_process unknown; LOCATED IN: cellular_component unknown; BEST Arabidopsis thaliana protein match is: unknown protein (TAIR:AT4G16840.1); Has 30201 Blast hits to 17322 proteins in 780 species: Archae - 12; Bacteria - 1396; Metazoa - 17338; Fungi - 3422; Plants - 5037; Viruses - 0; Other Eukaryotes - 2996 (source: NC…	[35.2.1001] not assigned.unknown
GSBRNA2T00141861001	BnaA03g16300D	chrA03	7615884	7617842	AT2G35795.1			13.266	6.78	1.92872	0.947646	Up	9.44483e-05	3.09384e-06	Chaperone DnaJ-domain superfamily protein/Chaperone DnaJ-domain superfamily protein; FUNCTIONS IN: heat shock protein binding; INVOLVED IN: protein folding; LOCATED IN: cellular_component unknown; EXPRESSED IN: 22 plant structures; EXPRESSED DURING: 15 growth stages; CONTAINS InterPro DOMAIN/s: Heat shock protein DnaJ, N-terminal (InterPro:IPR001623); BEST Arabidopsis thaliana protein match is: C…	[20.2.1] stress.abiotic.heat
GSBRNA2T00141847001	BnaA03g16420D	chrA03	7658872	7663562	AT2G35920.1			10.99	15.16	0.720176	-0.473579	Down	8.31348e-06	2.03122e-07	RNA helicase family protein/RNA helicase family protein; FUNCTIONS IN: helicase activity, nucleic acid binding, ATP-dependent helicase activity, ATP binding; INVOLVED IN: biological_process unknown; LOCATED IN: cellular_component unknown; EXPRESSED IN: 23 plant structures; EXPRESSED DURING: 12 growth stages; CONTAINS InterPro DOMAIN/s: Helicase-associated domain (InterPro:IPR007502), DNA/RNA heli…	[28.1] DNA.synthesis/omatin structure
GSBRNA2T00141832001	BnaA03g16540D	chrA03	7725842	7726941	AT2G36170.1			485.34	632.273	0.769073	-0.378807	Down	0.0239669	0.00214005	Ubiquitin supergroup;Ribosomal protein L40e/Ubiquitin supergroup;Ribosomal protein L40e; FUNCTIONS IN: structural constituent of ribosome; INVOLVED IN: translation; LOCATED IN: cytosolic large ribosomal subunit, nucleolus; EXPRESSED IN: 24 plant structures; EXPRESSED DURING: 13 growth stages; CONTAINS InterPro DOMAIN/s: Ribosomal protein L40e (InterPro:IPR001975), Ubiquitin subgroup (InterPro:IPR…	[29.2.1.2.2.40] protein.synthesis.ribosomal protein.eukaryotic.60S subunit.L40
GSBRNA2T00141806001	BnaA03g16750D	chrA03	7826125	7828960	AT2G36530.1			54.14	63.206	0.798275	-0.325042	Down	0.0349866	0.00346334	Enolase/Involved in light-dependent cold tolerance and encodes an enolase. Protein is tyrosine-phosphorylated and its phosphorylation state is modulated in response to ABA in Arabidopsis thaliana seeds./LOW EXPRESSION OF OSMOTICALLY RESPONSIVE GENES 2 (LOS2); FUNCTIONS IN: phosphopyruvate hydratase activity, copper ion binding; INVOLVED IN: response to cadmium ion, response to salt stress, respon…	[4.1.13] glycolysis.cytosolic branch.enolase
GSBRNA2T00086101001	BnaA03g17170D	chrA03	8046335	8048874	AT2G37340.1			49.186	30.14	1.62388	0.699449	Up	1.78138e-12	1.06637e-14	arginine/serine-rich zinc knuckle-containing protein 33/encodes an RS-containing Zinc knuckle protein with molecular mass of 33kDa that is localized to nuclear specks. Barta et al (2010) have proposed a nomenclature for Serine/Arginine-Rich Protein Splicing Factors (SR proteins): Plant Cell. 2010, 22:2926./arginine/serine-rich zinc knuckle-containing protein 33 (RSZ33); FUNCTIONS IN: zinc ion bin…	[27.1.1] RNA.processing.splicing
GSBRNA2T00124858001	BnaA03g17740D	chrA03	8391449	8394164	AT2G38330.1			12.606	7.706	1.6107	0.687691	Up	7.13454e-06	1.71395e-07	MATE efflux family protein/MATE efflux family protein; FUNCTIONS IN: antiporter activity, drug transmembrane transporter activity, transporter activity; INVOLVED IN: drug transmembrane transport, transmembrane transport; LOCATED IN: chloroplast, membrane; EXPRESSED IN: 22 plant structures; EXPRESSED DURING: 13 growth stages; CONTAINS InterPro DOMAIN/s: Multi antimicrobial extrusion protein MatE (…	[34.99] transport.misc
GSBRNA2T00124856001	BnaA03g17760D	chrA03	8401969	8403658	AT3G53900.2			16.013	10.853	1.45935	0.545328	Up	0.00525917	0.000332171	uracil phosphoribosyltransferase/Encodes UPP, a plastidial uracil phosphoribosyltransferase (UPRT) involved in uracil salvage. Loss-of-function mutation causes dramatic growth retardation, a pale-green to albino phenotype, abnormal root morphology and chloroplastic disorders./uracil phosphoribosyltransferase (UPP); FUNCTIONS IN: uracil phosphoribosyltransferase activity; INVOLVED IN: cellular res…	[23.3.1.3] nucleotide metabolism.salvage.phosphoribosyltransferases.upp
GSBRNA2T00124850001	BnaA03g17820D	chrA03	8415037	8417334	AT2G38470.1			0.496	1.546	0.360257	-1.4729	Down	6.07986e-13	3.38959e-15	WRKY DNA-binding protein 33/Member of the plant WRKY transcription factor family. Regulates the antagonistic relationship between defense pathways mediating responses to P. syringae and necrotrophic fungal pathogens. Located in nucleus. Involved in response to various abiotic stresses - especially salt stress./WRKY DNA-binding protein 33 (WRKY33); CONTAINS InterPro DOMAIN/s: DNA-binding WRKY (Int…	[27.3.32] RNA.regulation of transcription.WRKY domain transcription factor family
GSBRNA2T00124812001	BnaA03g18130D	chrA03	8514239	8515747	AT2G38800.1			0.756	0.126	3.98568	1.99483	Up	0.00959894	0.000689531	Plant calmodulin-binding protein-related/Plant calmodulin-binding protein-related; CONTAINS InterPro DOMAIN/s: Calmodulin-binding protein, plant (InterPro:IPR012417); BEST Arabidopsis thaliana protein match is: Plant calmodulin-binding protein-related (TAIR:AT3G54570.1); Has 4321 Blast hits to 2381 proteins in 392 species: Archae - 26; Bacteria - 2334; Metazoa - 540; Fungi - 255; Plants - 198; Vi…	[30.3] signalling.calcium
GSBRNA2T00124798001	BnaA03g18270D	chrA03	8564286	8566966	AT2G38995.1			55.36	40.203	1.37004	0.454219	Up	0.0137751	0.00107729	O-acyltransferase (WSD1-like) family protein/O-acyltransferase (WSD1-like) family protein; CONTAINS InterPro DOMAIN/s: O-acyltransferase, WSD1, C-terminal (InterPro:IPR009721), O-acyltransferase, WSD1, N-terminal (InterPro:IPR004255); BEST Arabidopsis thaliana protein match is: O-acyltransferase (WSD1-like) family protein (TAIR:AT5G37300.1); Has 952 Blast hits to 940 proteins in 139 species: Arch…	[35.2.1001] not assigned.unknown
BGI_novel_G000613	/	ChrA03	8666285	8668812	AT2G42880.2			1.72	0.146	4.72696	2.24091	Up	0.0314519	0.00302536	protein_coding;NULL;member of MAP Kinase;MAP kinase 20;(source:Araport11)	[35.1.1023] not assigned.no ontology
GSBRNA2T00124768001	BnaA03g18530D	chrA03	8722117	8724735	AT2G39300.2			0.023	0.87	0.0799314	-3.64509	Down	0.034002	0.0033366	unknown protein; INVOLVED IN: biological_process unknown; EXPRESSED IN: 8 plant structures; EXPRESSED DURING: 4 anthesis, petal differentiation and expansion stage; BEST Arabidopsis thaliana protein match is: unknown protein (TAIR:AT3G55060.1).//	[35.2.1001] not assigned.unknown
GSBRNA2T00124754001	BnaA03g18660D	chrA03	8768267	8770916	AT2G39630.1			4.033	7.376	0.52592	-0.927084	Down	7.17716e-20	1.37373e-22	Nucleotide-diphospho-sugar transferases superfamily protein/Encodes a putative dolichyl-phosphate &beta;-glucosyltransferase./Nucleotide-diphospho-sugar transferases superfamily protein; FUNCTIONS IN: transferase activity, transferring glycosyl groups; INVOLVED IN: biosynthetic process, protein amino acid glycosylation; LOCATED IN: endoplasmic reticulum; EXPRESSED IN: 22 plant structures; EXPRESS…	[26.2] misc.UDP glucosyl and glucoronyl transferases
GSBRNA2T00124753001	BnaA03g18670D	chrA03	8771417	8773950	AT2G39650.1			3.673	7.29	0.475137	-1.07359	Down	0.0204512	0.00175308	Protein of unknown function (DUF506) /Protein of unknown function (DUF506) ; CONTAINS InterPro DOMAIN/s: Protein of unknown function DUF506, plant (InterPro:IPR006502); BEST Arabidopsis thaliana protein match is: Protein of unknown function (DUF506) (TAIR:AT2G38820.2); Has 395 Blast hits to 393 proteins in 24 species: Archae - 0; Bacteria - 0; Metazoa - 0; Fungi - 0; Plants - 393; Viruses - 0; Ot…	[35.2.1001] not assigned.unknown
GSBRNA2T00124731001	BnaA03g18820D	chrA03	8885627	8887507	AT2G40060.1			153.616	111.54	1.37442	0.458819	Up	0.0488572	0.0053253	Clathrin light chain protein/Encodes a clathrin that is localized to the cortical division zone and the cell plate and colocalizes with TPLATE during cell plate anchoring./Clathrin light chain protein; FUNCTIONS IN: structural molecule activity; INVOLVED IN: intracellular protein transport, vesicle-mediated transport; LOCATED IN: plasma membrane, chloroplast envelope; EXPRESSED IN: 24 plant struc…	[35.2.1001] not assigned.unknown
GSBRNA2T00058425001	BnaA03g19320D	chrA03	9130169	9131060	AT2G41110.1			14.353	102.213	0.154838	-2.69117	Down	1.34052e-13	6.88809e-16	calmodulin 2/Encodes a touch-inducible calmodulin that has higher affinity to kinesin-like calmodulin binding motor protein than CAM4 or CAM6./calmodulin 2 (CAM2); FUNCTIONS IN: protein binding, calcium ion binding; INVOLVED IN: pollen germination, protein catabolic process; EXPRESSED IN: 28 plant structures; EXPRESSED DURING: 15 growth stages; CONTAINS InterPro DOMAIN/s: EF-Hand 1, calcium-bindi…	[30.3] signalling.calcium
GSBRNA2T00058414001	BnaA03g19400D	chrA03	9179762	9181920	AT2G41290.1			9.143	3.846	2.31006	1.20793	Up	0.00669748	0.000445231	strictosidine synthase-like 2/Although this enzyme is predicted to encode a strictosidine synthase (SS), it lacks a conserved catalytic glutamate residue found in active SS enzymes and it is not expected to have SS activity./strictosidine synthase-like 2 (SSL2); FUNCTIONS IN: strictosidine synthase activity; INVOLVED IN: alkaloid biosynthetic process, biosynthetic process; LOCATED IN: endomembran…	[16.4.1.1007] secondary metabolism.N misc.alkaloid-like
GSBRNA2T00058402001	BnaA03g19470D	chrA03	9215395	9216392	AT2G41430.5			121.26	261.193	0.472992	-1.08011	Down	0.0480522	0.0052178	dehydration-induced protein (ERD15)/Encodes hydrophilic protein lacking Cys residues that is expressed in response to drought stress, light stress and treatment with plant-growth-promoting rhizobacteria (Paenibacillus polymyxa), possibly revealing a connection between responses to biotic and abiotic stress. Also identified as a CTC Interacting Domain (CID) protein in a yeast two hybrid screen usi…	[20.2.3] stress.abiotic.drought/salt
GSBRNA2T00058384001	BnaA03g19610D	chrA03	9298310	9301145	AT2G41770.1			4.346	6.66	0.652788	-0.615314	Down	4.44322e-37	1.9977e-40	Protein of unknown function (DUF288)/Protein of unknown function (DUF288); CONTAINS InterPro DOMAIN/s: Protein of unknown function DUF288 (InterPro:IPR005049); BEST Arabidopsis thaliana protein match is: Protein of unknown function (DUF288) (TAIR:AT3G57420.1); Has 196 Blast hits to 196 proteins in 30 species: Archae - 2; Bacteria - 9; Metazoa - 51; Fungi - 0; Plants - 63; Viruses - 0; Other Eukar…	[35.2.1001] not assigned.unknown
GSBRNA2T00058376001	BnaA03g19680D	chrA03	9329080	9331999	AT2G41960.1			2.66	1.226	2.18561	1.12803	Up	2.45789e-06	5.25702e-08	unknown protein; BEST Arabidopsis thaliana protein match is: unknown protein (TAIR:AT3G58050.1); Has 11991 Blast hits to 7260 proteins in 458 species: Archae - 17; Bacteria - 481; Metazoa - 5028; Fungi - 1325; Plants - 615; Viruses - 38; Other Eukaryotes - 4487 (source: NCBI BLink).//	[35.2.1001] not assigned.unknown
GSBRNA2T00139077001	BnaA03g20150D	chrA03	9588307	9593831	AT2G43240.1			10.593	20.396	0.534349	-0.904146	Down	0.0032226	0.000184673	Nucleotide-sugar transporter family protein/Nucleotide-sugar transporter family protein; FUNCTIONS IN: nucleotide-sugar transmembrane transporter activity, sugar:hydrogen symporter activity; INVOLVED IN: carbohydrate transport, nucleotide-sugar transport; LOCATED IN: integral to membrane, Golgi membrane; CONTAINS InterPro DOMAIN/s: Nucleotide-sugar transporter (InterPro:IPR007271), UDP/CMP-sugar …	[34.2] transport.sugars
GSBRNA2T00139062001	BnaA03g20260D	chrA03	9638886	9642606	AT2G43500.2			1.136	2.47	0.470948	-1.08636	Down	6.20023e-10	5.87001e-12	Plant regulator RWP-RK family protein/Plant regulator RWP-RK family protein; FUNCTIONS IN: sequence-specific DNA binding transcription factor activity; INVOLVED IN: regulation of transcription; LOCATED IN: cellular_component unknown; EXPRESSED IN: 18 plant structures; EXPRESSED DURING: 9 growth stages; CONTAINS InterPro DOMAIN/s: Octicosapeptide/Phox/Bem1p (InterPro:IPR000270), Plant regulator RW…	[27.3.60] RNA.regulation of transcription.NIN-like bZIP-related family
BGI_novel_G000634	/	ChrA03	9659385	9661746	AT5G53440.2			2.873	0.203	10.6522	3.41308	Up	0.0241454	0.00215846	protein_coding;NULL;;LOW protein: zinc finger CCCH domain protein;(source:Araport11)	[29.2.1.2.2.39] protein.synthesis.ribosomal protein.eukaryotic.60S subunit.L39
GSBRNA2T00139024001	BnaA03g20600D	chrA03	9779213	9780747	AT2G44050.1			7.583	5.21	1.45941	0.545383	Up	0.0322434	0.00312138	6,7-dimethyl-8-ribityllumazine synthase / DMRL synthase / lumazine synthase / riboflavin synthase/6,7-dimethyl-8-ribityllumazine synthase / DMRL synthase / lumazine synthase / riboflavin synthase [Arabidopsis thaliana]. Acts in the jasmonic acid signaling pathway./COI1 SUPPRESSOR1 (COS1); FUNCTIONS IN: 6,7-dimethyl-8-ribityllumazine synthase activity; INVOLVED IN: riboflavin biosynthetic process,…	[18.3.2] Co-factor and vitamine metabolism.riboflavin.riboflavin synthase
GSBRNA2T00138973001	BnaA03g21030D	chrA03	9953679	9957137	AT2G40360.1			6.453	11.056	0.59677	-0.744753	Down	2.14002e-06	4.52219e-08	Transducin/WD40 repeat-like superfamily protein/Transducin/WD40 repeat-like superfamily protein; FUNCTIONS IN: nucleotide binding; INVOLVED IN: rRNA processing; LOCATED IN: nucleus; EXPRESSED IN: 22 plant structures; EXPRESSED DURING: 13 growth stages; CONTAINS InterPro DOMAIN/s: WD40 repeat 2 (InterPro:IPR019782), WD40 repeat, conserved site (InterPro:IPR019775), WD40 repeat (InterPro:IPR001680)…	[29.2.2.3.4] protein.synthesis.ribosome biogenesis.Pre-rRNA processing and modifications.WD-repeat proteins
GSBRNA2T00138891001	BnaA03g21770D	chrA03	10287407	10288147	AT2G47400.1			37.203	19.793	1.83712	0.877444	Up	0.0048528	0.00030276	CP12 domain-containing protein 1/CP12-1 encodes a small peptide found in the chloroplast stroma. It belongs to the CP12 gene family thought to be involved in the formation of a supramolecular complex with glyceraldehyde-3-phosphate dehydrogenase (GAPDH) and phosphoribulokinase (PRK) embedded in the Calvin cycle./CP12 domain-containing protein 1 (CP12-1); FUNCTIONS IN: molecular_function unknown; …	[1.3.1007] PS.calvin cycle
GSBRNA2T00138880001	BnaA03g21850D	chrA03	10337430	10341339	AT4G22100.1			1.89	3.54	0.535573	-0.900844	Down	0.00400079	0.000239905	beta glucosidase 2/beta glucosidase 2 (BGLU3); FUNCTIONS IN: cation binding, hydrolase activity, hydrolyzing O-glycosyl compounds, catalytic activity; INVOLVED IN: carbohydrate metabolic process; LOCATED IN: endomembrane system; CONTAINS InterPro DOMAIN/s: Glycoside hydrolase, family 1 (InterPro:IPR001360), Glycoside hydrolase, family 1, active site (InterPro:IPR018120), Glycoside hydrolase, cata…	[35.1.1023] not assigned.no ontology
[truncated: 6,982 more rows]
