# Supplementary material for: Dissection of the genetic basis and molecular mechanism of ovule number per ovary in oilseed rape (Brassica napus L.)
Source: Front Plant Sci. 2025 Jan 28;15:1489490. doi: 10.3389/fpls.2024.1489490 (PMC11811079; doi:10.3389/fpls.2024.1489490)
Supplement: Supplementary file 6 [file Table6.xlsx]

## Sheet: Primers for qRT-PCR
Gene ID	Forward_Primer	Reverse_Primers
BnaA01g23050D	AGGCATTCCAAAAGTCGTGTTG	GAAGATGGAACTCTGCCCTCAA
BnaA02g26740D	CAACCCTGACTTGAGAGGTACC	CCCAAGCAGCTTTATACATCGC
BnaA06g30720D	GCTCTTCTCCAATGGAACCAGA	TTGAGTTCTGCGTCCATTGAGA
BnaC02g03360D	CTGGTGCTTGAAGGATTGCC	TGTCCACTCCACACAAAACGA
BnaC04g06610D	ATGAGATCGGCGGTGTGAAG	ACCGAGCATTGACGATGGAA
BnaC04g38790D	CTTCAATGCGAGACCGTCCT	ATCTCCAGATCCCCCAGCAT
BnaC05g21200D	AGAGAGGCCTTAGCAGTTGAAC	CTGGTCGAGCATGAATTGTGTC
BnaC05g36760D	TCGTATCACTTGAACATGGGAAGA	CGGGTCAGACGTTCTCTTGT
BnaC05g49170D	TCACGCCATTTTCAGGCTCA	TGTGGTGTATTTCTCCGTGGG
BnaC07g14980D	CGCGTCTTTGTGAGGACTCT	GAGGGTCTCTAGACTCAAGGC
BnaC07g44910D	TGGACAGTTGACAGGGAACC	GCCCCATTGGCCTCTCAAT
BnaC08g47130D	TTGCTGGCATGACCACTCTATT	TAATTCTGGGTTGGCTGGTTGA
BnaCnng58240D	CCTTGAAGACGACAGTGCCT	CCCACCGGCAAGACTTGATA
