# Supplementary material for: Dissection of the genetic basis and molecular mechanism of ovule number per ovary in oilseed rape (Brassica napus L.)
Source: Front Plant Sci. 2025 Jan 28;15:1489490. doi: 10.3389/fpls.2024.1489490 (PMC11811079; doi:10.3389/fpls.2024.1489490)
Supplement: Supplementary file 7 [file Table7.xlsx]

## Sheet: DEGs classification
Table S6 Functional classification of DEGs using SuperViewer tool.
Normed to Freq. in arabidopsis set (± bootstrap StdDev, p-value)						Absolute values (± bootstrap StdDev, p-value)
	4.09	1.042	3.016e-09	polyamine metabolism			1905	36.1	1.243e-108	not assigned
	2.8	1.031	0.000937	fermentation			1245	30.5	4.258e-08	protein
	2.77	0.27	6.315e-36	PS			1048	25.5	9.863e-53	RNA
	2.68	0.584	2.216e-05	N-metabolism			436	20.9	8.698e-16	signalling
	2.39	0.528	8.955e-05	OPP			360	20.1	0.024	misc
	2.26	0.336	1.386e-08	glycolysis			355	16.3	6.128e-19	transport
	2.15	0.356	1.667e-07	TCA / org transformation			325	16.5	8.602e-27	cell
	1.99	0.215	1.029e-11	nucleotide metabolism			266	16.4	0.016	stress
	1.88	0.174	2.208e-13	amino acid metabolism			251	16.4	1.225e-09	development
	1.86	0.269	5.273e-06	major CHO metabolism			199	15.5	2.778e-13	cell wall
	1.85	0.466	0.0029	C1-metabolism			182	11.8	1.782e-160	DNA
	1.78	0.307	0.0001482	Co-factor and vitamine metabolism			162	12.3	1.162e-12	lipid metabolism
	1.76	0.23	6.079e-06	minor CHO metabolism			159	13.3	7.525e-05	hormone metabolism
	1.72	0.395	0.004153	tetrapyrrole synthesis			131	12.7	6.315e-36	PS
	1.71	0.515	0.023	Biodegradation of Xenobiotics			112	10.3	2.208e-13	amino acid metabolism
	1.71	0.086	8.602e-27	cell			107	10	0.037	secondary metabolism
	1.68	0.769	0.101	S-assimilation			82	8.8	1.029e-11	nucleotide metabolism
	1.65	0.127	1.162e-12	lipid metabolism			74	8.8	1.496e-05	redox
	1.58	0.123	2.778e-13	cell wall			54	7.5	0.0001106	mitochondrial electron transport / ATP synthesis
	1.56	0.217	0.0001106	mitochondrial electron transport / ATP synthesis			50	6.5	6.079e-06	minor CHO metabolism
	1.53	0.184	1.496e-05	redox			43	6.2	5.273e-06	major CHO metabolism
	1.51	0.07	6.128e-19	transport			41	6	1.386e-08	glycolysis
	1.5	0.036	9.863e-53	RNA			39	6.4	1.667e-07	TCA / org transformation
	1.39	0.09	1.225e-09	development			33	5.6	0.0001482	Co-factor and vitamine metabolism
	1.39	0.066	8.698e-16	signalling			22	4.7	0.073	metal handling
	1.34	0.56	0.189	gluconeogenesis / glyoxylate cycle			19	4.3	0.004153	tetrapyrrole synthesis
	1.28	0.108	7.525e-05	hormone metabolism			17	4.2	0.0029	C1-metabolism
	1.15	0.252	0.073	metal handling			17	3.7	8.955e-05	OPP
	1.12	0.027	4.258e-08	protein			16	3.4	2.216e-05	N-metabolism
	1.05	0.099	0.037	secondary metabolism			15	3.8	3.016e-09	polyamine metabolism
	0.99	0.055	0.024	misc			11	3.3	0.023	Biodegradation of Xenobiotics
	0.94	0.058	0.016	stress			9	3.3	0.000937	fermentation
	0.7	0.013	1.243e-108	not assigned			5	2.2	0.101	S-assimilation
	0.25	0.017	1.782e-160	DNA			4	1.6	0.189	gluconeogenesis / glyoxylate cycle
