# Supplementary material for: Dissection of the genetic basis and molecular mechanism of ovule number per ovary in oilseed rape (Brassica napus L.)
Source: Front Plant Sci. 2025 Jan 28;15:1489490. doi: 10.3389/fpls.2024.1489490 (PMC11811079; doi:10.3389/fpls.2024.1489490)
Supplement: Supplementary file 8 [file Table8.xlsx]

## Sheet: Homologous ONPO genes
Table S7 Homologues of reported genes regulating ovule number in the reference genome of Darmor-bzh.
RNA ID	Gene ID	Chr	Start	End	Gene model	Gene Name
GSBRNA2T00121607001	BnaA01g00250D	chrA01	101007	101534	AT4G37810.1	EPFL2
GSBRNA2T00121601001	BnaA01g00290D	chrA01	147063	149809	AT4G37750.1	ANT
GSBRNA2T00121547001	BnaA01g00730D	chrA01	430859	432758	AT4G36930.1	SPT
GSBRNA2T00121116001	BnaA01g04480D	chrA01	2077282	2086311	AT4G32551.1	LUG
GSBRNA2T00121115001	BnaA01g04490D	chrA01	2094886	2096808	AT4G32540.1	YUC1
GSBRNA2T00073973001	BnaA01g05490D	chrA01	2554585	2558169	AT4G39400.1	BRI1
GSBRNA2T00131365001	BnaA01g09530D	chrA01	4679184	4681995	AT4G18710.1	BIN2
GSBRNA2T00131396001	BnaA01g09760D	chrA01	4799395	4803636	AT4G18960.1	AG
GSBRNA2T00087837001	BnaA01g13420D	chrA01	6830329	6831276	AT4G23750.2	CRF2
GSBRNA2T00083385001	BnaA01g23050D	chrA01	15412113	15414609	AT1G60780.1	HAP13
GSBRNA2T00067230001	BnaA01g29770D	chrA01	20555738	20558309	AT3G13920.1	EIF4A-1
GSBRNA2T00057239001	BnaA01g33070D	chrA01	22377201	22379701	AT3G02310.1	SEP2
GSBRNA2T00013852001	BnaA01g34730D	chrA01_random	91516	92811	AT4G36920.2	AP2
GSBRNA2T00039537001	BnaA01g35650D	chrA01_random	873703	876435	AT1G60780.1	HAP13
GSBRNA2T00039538001	BnaA01g35660D	chrA01_random	876594	879391	AT1G60780.1	HAP13
GSBRNA2T00143467001	BnaA02g00930D	chrA02	356668	358747	AT5G11320.1	YUC4
GSBRNA2T00001430001	BnaA02g06170D	chrA02	2881592	2885396	AT5G60690.1	REV
GSBRNA2T00012900001	BnaA02g08420D	chrA02	4079790	4082972	AT5G56970.1	CKX3
GSBRNA2T00092523001	BnaA02g10340D	chrA02	5285382	5286513	AT5G53290.1	CRF3
GSBRNA2T00090973001	BnaA02g12260D	chrA02	6485638	6486225	AT2G01570.1	DELLA/RGA2
GSBRNA2T00088024001	BnaA02g16500D	chrA02	9826775	9829774	AT1G73590.1	PIN1
GSBRNA2T00083129001	BnaA02g17120D	chrA02	10272629	10272805	AT1G75080.2	BZR1
GSBRNA2T00083128001	BnaA02g17130D	chrA02	10272921	10273572	AT1G75080.2	BZR1
GSBRNA2T00083095001	BnaA02g18100D	chrA02	10942890	10944735	AT1G76420.1	CUC1
GSBRNA2T00130071001	BnaA03g05650D	chrA03	2562111	2564783	AT5G15800.2	SEP1
GSBRNA2T00086680001	BnaA03g12320D	chrA03	5607387	5608495	AT5G53290.1	CRF3
GSBRNA2T00137650001	BnaA03g33160D	chrA03	16042288	16045648	AT3G13920.5	EIF4A-1
GSBRNA2T00137513001	BnaA03g34300D	chrA03	16715338	16716105	AT3G16857.2	ARR1
GSBRNA2T00137511001	BnaA03g34320D	chrA03	16726840	16729980	AT3G16857.2	ARR1
GSBRNA2T00154982001	BnaA03g37960D	chrA03	18857310	18862820	AT5G35750.1	AHK2
GSBRNA2T00106627001	BnaA03g43820D	chrA03	22077088	22081741	AT4G18960.1	AG
GSBRNA2T00048902001	BnaA03g46240D	chrA03	23700255	23701187	AT4G23750.2	CRF2
GSBRNA2T00077765001	BnaA03g51830D	chrA03	26983638	26986360	AT4G31920.1	ARR10
GSBRNA2T00077801001	BnaA03g52120D	chrA03	27145832	27150867	AT4G32551.1	LUG
GSBRNA2T00043244001	BnaA03g53830D	chrA03	28390679	28393341	AT4G36920.2	AP2
GSBRNA2T00025278001	BnaA03g55500D	chrA03_random	312653	314248	AT5G07200.1	GA20ox3
GSBRNA2T00036381001	BnaA03g58360D	chrA03_random	1655175	1656374	AT4G18710.1	BIN2
GSBRNA2T00149320001	BnaA04g00210D	chrA04	114293	115658	AT3G63010.1	GID1B
GSBRNA2T00114620001	BnaA04g07540D	chrA04	6487707	6492605	AT5G35750.1	AHK2
GSBRNA2T00114613001	BnaA04g07590D	chrA04	6552370	6554126	AT5G35770.1	SAP
GSBRNA2T00114551001	BnaA04g07950D	chrA04	6927250	6931255	AT5G37020.2	ARF8
GSBRNA2T00090342001	BnaA04g11490D	chrA04	9939474	9942138	AT5G38970.3	CYP85A1
GSBRNA2T00058348001	BnaA04g14760D	chrA04	12403142	12406015	AT2G25180.1	ARR12
GSBRNA2T00058281001	BnaA04g15320D	chrA04	12727977	12729188	AT1G17560.2	HLL
GSBRNA2T00064571001	BnaA04g19890D	chrA04	15472029	15474764	AT2G33860.1	ETT/ARF3
GSBRNA2T00005400001	BnaA04g21780D	chrA04	16529963	16530966	AT2G38050.1	DET2
GSBRNA2T00040771001	/	chrA04	16661378	16662868	AT2G36750.1	UGT73C1
GSBRNA2T00132780001	BnaA05g02320D	chrA05	1288127	1289987	AT2G41670.1	SIN2
GSBRNA2T00132708001	BnaA05g02990D	chrA05	1619288	1623119	AT2G42830.1	SHP1
GSBRNA2T00132707001	BnaA05g03000D	chrA05	1624600	1625607	AT2G42830.2	SHP1
GSBRNA2T00117042001	/	chrA05	4136399	4137886	AT2G36750.1	UGT73C1
GSBRNA2T00095276001	BnaA05g09790D	chrA05	5407500	5410304	AT2G33860.1	ETT/ARF3
GSBRNA2T00153791001	BnaA05g23050D	chrA05	17473783	17477513	AT3G16857.2	ARR1
GSBRNA2T00104738001	BnaA05g25510D	chrA05	18857978	18860339	AT3G13920.5	EIF4A-1
GSBRNA2T00038601001	BnaA05g32040D	chrA05	22026496	22028232	AT3G05120.1	GID1A
GSBRNA2T00038610001	BnaA05g32120D	chrA05	22057045	22057667	AT3G05040.2	miR156
GSBRNA2T00076094001	BnaA05g32630D	chrA05	22349422	22350115	AT3G03450.1	RGL2
GSBRNA2T00076093001	BnaA05g32640D	chrA05	22350199	22351567	AT3G03450.1	RGL2
GSBRNA2T00022303001	BnaA05g33600D	chrA05	22702704	22705098	AT3G02310.1	SEP2
GSBRNA2T00062262001	BnaA06g10250D	chrA06	5423941	5425485	AT1G15550.1	GA3ox1
GSBRNA2T00034903001	BnaA06g11840D	chrA06	6115896	6117490	AT1G17560.1	HLL
GSBRNA2T00042975001	BnaA06g14040D	chrA06	7542046	7545874	AT1G19850.2	ARF5
GSBRNA2T00107329001	BnaA06g18550D	chrA06	10716894	10721117	AT5G60690.1	REV
GSBRNA2T00109824001	BnaA06g21640D	chrA06	15082248	15083854	AT5G07200.1	GA20ox3
GSBRNA2T00109834001	BnaA06g21690D	chrA06	15148017	15153757	AT5G62230.1	ERL1
GSBRNA2T00144243001	BnaA06g28940D	chrA06	19796866	19804201	AT3G05040.1	miR156
GSBRNA2T00144480001	BnaA06g30720D	chrA06	20745499	20748444	AT3G30180.1	CYP85A2
GSBRNA2T00001845001	BnaA06g34500D	chrA06	22793913	22799217	AT2G01830.6	CRE
GSBRNA2T00001878001	BnaA06g34810D	chrA06	23008797	23010993	AT2G01570.1	DELLA/RGA2
GSBRNA2T00008737001	BnaA06g40640D	chrA06_random	2122656	2126378	AT4G39400.1	BRI1
GSBRNA2T00089943001	BnaA07g08880D	chrA07	8918486	8923272	AT1G27320.1	AHK3
GSBRNA2T00089950001	BnaA07g08950D	chrA07	8934202	8936192	AT1G24260.2	SEP3
GSBRNA2T00089952001	BnaA07g08960D	chrA07	8942544	8943100	AT1G24260.3	SEP3
GSBRNA2T00033187001	BnaA07g09980D	chrA07	9576163	9578141	AT1G23420.2	INO
GSBRNA2T00085929001	BnaA07g10530D	chrA07	9985387	9988061	AT1G22380.1	UGT85A3
GSBRNA2T00112376001	BnaA07g11660D	chrA07	10780304	10784258	AT1G19850.1	ARF5
GSBRNA2T00099121001	BnaA07g19530D	chrA07	15590253	15591965	AT3G63010.1	GID1B
GSBRNA2T00099403001	BnaA07g21900D	chrA07	16876716	16878812	AT1G75080.2	BZR1
GSBRNA2T00124458001	BnaA07g25390D	chrA07	18893860	18898414	AT5G37020.2	ARF8
GSBRNA2T00102027001	BnaA07g27320D	chrA07	19868218	19870922	AT1G68640.1	PAN
GSBRNA2T00101975001	BnaA07g27740D	chrA07	20144971	20146565	AT1G69180.1	CRC
GSBRNA2T00102659001	BnaA07g30950D	chrA07	21767824	21771217	AT1G73590.1	PIN1
GSBRNA2T00146607001	BnaA07g32710D	chrA07	22583656	22585686	AT1G76420.1	CUC1
GSBRNA2T00146519001	BnaA07g33460D	chrA07	22947562	22954942	AT1G77300.1	ASHH2
GSBRNA2T00011673001	BnaA07g38140D	chrA07_random	1494132	1494986	AT3G61630.1	CRF6
GSBRNA2T00022535001	BnaA07g38280D	chrA07_random	1560669	1561957	AT1G80100.1	AHP6
GSBRNA2T00077181001	BnaA08g05130D	chrA08	5089166	5090713	AT4G13640.2	UNE16
GSBRNA2T00021920001	BnaA08g12150D	chrA08	10861643	10866937	AT4G32551.1	LUG
GSBRNA2T00021917001	BnaA08g12160D	chrA08	10875059	10876878	AT4G32540.1	YUC1
GSBRNA2T00079463001	BnaA08g15580D	chrA08	12923783	12925438	AT4G36930.1	SPT
GSBRNA2T00079433001	BnaA08g15790D	chrA08	13104387	13106947	AT4G37750.1	ANT
GSBRNA2T00150919001	BnaA08g16520D	chrA08	13430884	13435214	AT4G39400.1	BRI1
GSBRNA2T00150811001	BnaA08g17390D	chrA08	13852950	13857293	AT1G30330.3	ARF6
GSBRNA2T00102924001	BnaA08g22530D	chrA08	16345426	16349036	AT1G18620.5	quadruple/TRM3
GSBRNA2T00097054001	BnaA08g29880D	chrA08_random	969550	970698	AT1G44090.1	SlGA20ox5
GSBRNA2T00036420001	BnaA08g31250D	chrA08_random	1917130	1921002	AT1G19850.1	ARF5
GSBRNA2T00009801001	BnaA09g02720D	chrA09	1377581	1380301	AT3G30180.1	CYP85A2
GSBRNA2T00094597001	BnaA09g06520D	chrA09	3199381	3201012	AT5G63290.1	HEMN1
GSBRNA2T00087518001	BnaA09g08740D	chrA09	4364820	4367097	AT2G16485.2	NERD1
GSBRNA2T00087519001	BnaA09g08750D	chrA09	4367206	4371673	AT2G16485.1	NERD1
GSBRNA2T00070869001	BnaA09g17710D	chrA09	10847219	10849418	AT5G45550.1	MOB1A
GSBRNA2T00117722001	BnaA09g18700D	chrA09	11642416	11644610	AT2G01570.1	DELLA/RGA2
GSBRNA2T00113721001	BnaA09g26170D	chrA09	19351820	19355843	AT1G30330.3	ARF6
GSBRNA2T00038348001	BnaA09g28040D	chrA09	20975955	20978708	AT1G24260.2	SEP3
GSBRNA2T00079608001	BnaA09g31050D	chrA09	23077021	23078779	AT1G23420.2	INO
GSBRNA2T00072547001	BnaA09g38650D	chrA09	27572165	27574016	AT3G60660.1	ONA2
GSBRNA2T00049422001	BnaA09g39350D	chrA09	27899462	27900313	AT3G61630.1	CRF6
GSBRNA2T00049546001	BnaA09g40400D	chrA09	28427957	28430033	AT3G63440.1	CKX6
GSBRNA2T00049565001	BnaA09g40540D	chrA09	28505452	28511468	AT2G26330.1	ER
GSBRNA2T00039193001	BnaA09g55590D	chrA09_random	3324916	3326756	AT3G63010.1	GID1B
GSBRNA2T00027526001	BnaA09g56100D	chrA09_random	3566112	3569984	AT1G18620.5	quadruple/TRM3
GSBRNA2T00081498001	BnaA09g57140D	chrA09_random	4043861	4045464	AT1G15550.1	GA3ox1
GSBRNA2T00084948001	BnaA10g08930D	chrA10	7836823	7840705	AT1G43850.2	SEUSS
GSBRNA2T00047827001	BnaA10g13520D	chrA10	10868507	10873099	AT5G60690.1	REV
GSBRNA2T00135493001	BnaA10g18480D	chrA10	13382485	13385119	AT5G15800.2	SEP1
GSBRNA2T00136107001	BnaA10g23620D	chrA10	15559967	15565481	AT5G07180.1	ERL2
GSBRNA2T00136111001	BnaA10g23640D	chrA10	15576994	15578704	AT5G07200.1	GA20ox3
GSBRNA2T00065305001	BnaA10g28850D	chrA10_random	1320242	1322068	AT1G43850.2	SEUSS
GSBRNA2T00096771001	BnaA10g28940D	chrA10_random	1464876	1467891	AT5G56970.1	CKX3
GSBRNA2T00119754001	BnaAnng01990D	chrAnn_random	1067323	1069136	AT5G07200.1	GA20ox3
GSBRNA2T00072173001	BnaAnng06520D	chrAnn_random	6626913	6630854	AT1G43850.2	SEUSS
GSBRNA2T00087583001	BnaAnng09190D	chrAnn_random	9695112	9698437	AT1G75450.1	CKX5
GSBRNA2T00052112001	BnaAnng21530D	chrAnn_random	23983184	23986169	AT3G30180.1	CYP85A2
GSBRNA2T00052175001	BnaAnng21750D	chrAnn_random	24178229	24180660	AT1G24260.2	SEP3
GSBRNA2T00089574001	BnaAnng31110D	chrAnn_random	35558799	35561492	AT4G18710.1	BIN2
GSBRNA2T00093640001	BnaAnng32010D	chrAnn_random	36595427	36596881	AT1G75080.2	BZR1
GSBRNA2T00096050001	BnaAnng32490D	chrAnn_random	37125609	37126181	AT4G37810.1	EPFL2
GSBRNA2T00096840001	BnaAnng32790D	chrAnn_random	37482447	37484132	AT1G43850.2	SEUSS
GSBRNA2T00007950001	BnaAnng35300D	chrAnn_random	40051554	40053464	AT4G18710.1	BIN2
GSBRNA2T00016888001	BnaAnng37780D	chrAnn_random	42834432	42836418	AT5G11320.1	YUC4
GSBRNA2T00131174001	BnaC01g01210D	chrC01	525317	526124	AT4G37810.1	EPFL2
GSBRNA2T00131160001	BnaC01g01290D	chrC01	597811	600339	AT4G37750.1	ANT
GSBRNA2T00131105001	BnaC01g01710D	chrC01	872007	874253	AT4G36920.2	AP2
GSBRNA2T00131102001	BnaC01g01720D	chrC01	884418	886116	AT4G36930.1	SPT
GSBRNA2T00130585001	BnaC01g05930D	chrC01	3135047	3140643	AT4G32551.2	LUG
GSBRNA2T00130583001	BnaC01g05950D	chrC01	3152151	3154082	AT4G32540.1	YUC1
GSBRNA2T00130521001	BnaC01g06500D	chrC01	3394508	3397130	AT4G31920.1	ARR10
GSBRNA2T00107771001	BnaC01g11150D	chrC01	6943812	6946866	AT4G18710.1	BIN2
GSBRNA2T00107731001	BnaC01g11460D	chrC01	7096123	7102669	AT4G18960.1	AG
GSBRNA2T00116207001	BnaC01g15610D	chrC01	10709498	10710466	AT4G23750.2	CRF2
GSBRNA2T00079627001	BnaC01g22110D	chrC01	15543488	15545533	AT1G27320.1	AHK3
GSBRNA2T00126100001	/	chrC01	22804627	22805484	AT3G13920.5	EIF4A-1
GSBRNA2T00064111001	BnaC01g37340D	chrC01	36470837	36471699	AT3G13920.4	EIF4A-1
GSBRNA2T00056823001	BnaC01g40650D	chrC01_random	15627	17727	AT4G39400.1	BRI1
GSBRNA2T00056824001	BnaC01g40660D	chrC01_random	17787	19214	AT4G39400.1	BRI1
GSBRNA2T00007658001	BnaC01g44050D	chrC01_random	3689465	3690309	AT3G16857.3	ARR1
GSBRNA2T00007659001	BnaC01g44060D	chrC01_random	3700202	3701226	AT3G16857.3	ARR1
GSBRNA2T00078585001	BnaC02g01710D	chrC02	744180	746202	AT5G07200.1	GA20ox3
GSBRNA2T00102298001	BnaC02g14430D	chrC02	9853122	9854171	AT5G53290.1	CRF3
GSBRNA2T00137077001	BnaC02g22310D	chrC02	19137785	19140784	AT1G73590.1	PIN1
GSBRNA2T00012468001	BnaC02g24050D	chrC02	21280725	21282820	AT1G76420.1	CUC1
GSBRNA2T00059251001	BnaC02g38080D	chrC02	41011091	41014184	AT3G30180.1	CYP85A2
GSBRNA2T00097035001	BnaC02g39590D	chrC02	42475530	42476177	AT3G05040.2	miR156
GSBRNA2T00134472001	BnaC03g02920D	chrC03	1404887	1406658	AT5G07200.1	GA20ox3
GSBRNA2T00140505001	BnaC03g07350D	chrC03	3485695	3488288	AT5G15800.2	SEP1
GSBRNA2T00013903001	BnaC03g14960D	chrC03	7314912	7316028	AT5G53290.1	CRF3
GSBRNA2T00119925001	BnaC03g29310D	chrC03	17510128	17511033	AT4G23750.2	CRF2
GSBRNA2T00123661001	BnaC03g38220D	chrC03	23436216	23440349	AT3G13920.5	EIF4A-1
GSBRNA2T00123894001	BnaC03g39750D	chrC03	24816554	24819500	AT3G16857.2	ARR1
GSBRNA2T00095793001	BnaC03g44990D	chrC03	30045145	30050785	AT5G35750.1	AHK2
GSBRNA2T00145713001	BnaC03g51830D	chrC03	36487883	36493643	AT5G62230.1	ERL1
GSBRNA2T00047098001	BnaC03g55030D	chrC03	43566142	43570110	AT5G60690.1	REV
GSBRNA2T00047097001	BnaC03g55040D	chrC03	43575025	43575430	AT5G60690.1	REV
GSBRNA2T00050088001	BnaC03g57540D	chrC03	46858067	46860199	AT1G24260.2	SEP3
GSBRNA2T00060998001	BnaC03g59640D	chrC03	48886777	48890909	AT1G30330.1	ARF6
GSBRNA2T00061140001	BnaC03g60590D	chrC03	49688054	49692110	AT4G39400.1	BRI1
GSBRNA2T00093556001	BnaC03g61250D	chrC03	50253255	50253820	AT4G37810.1	EPFL2
GSBRNA2T00096252001	BnaC03g61270D	chrC03	50283723	50286274	AT4G37750.1	ANT
GSBRNA2T00018993001	BnaC03g61610D	chrC03	50796159	50797864	AT4G36930.1	SPT
GSBRNA2T00055928001	BnaC03g62810D	chrC03	52105218	52108054	AT4G18710.1	BIN2
GSBRNA2T00001530001	BnaC03g62970D	chrC03	52280688	52285871	AT4G18960.1	AG
GSBRNA2T00004007001	BnaC03g67130D	chrC03	56742713	56747911	AT4G32551.1	LUG
GSBRNA2T00068741001	BnaC03g67260D	chrC03	56825937	56827731	AT4G32540.1	YUC1
GSBRNA2T00007221001	BnaC03g75160D	chrC03_random	3534751	3538303	AT5G07200.1	GA20ox3
GSBRNA2T00024251001	BnaC04g02010D	chrC04	1553357	1555221	AT2G41670.1	SIN2
GSBRNA2T00053917001	/	chrC04	6396830	6398317	AT2G36750.1	UGT73C1
GSBRNA2T00148381001	BnaC04g17250D	chrC04	15352978	15353430	AT2G01570.1	DELLA/RGA2
GSBRNA2T00156774001	BnaC04g21040D	chrC04	21975351	21976510	AT3G63010.1	GID1B
GSBRNA2T00089358001	BnaC04g22070D	chrC04	23205102	23220021	AT3G60660.1	ONA2
GSBRNA2T00071133001	BnaC04g26070D	chrC04	27376610	27376834	AT5G07200.1	GA20ox3
GSBRNA2T00087122001	BnaC04g29780D	chrC04	31447597	31452577	AT5G35750.1	AHK2
GSBRNA2T00064499001	BnaC04g29800D	chrC04	31483588	31488359	AT5G35770.1	SAP
GSBRNA2T00108220001	BnaC04g34320D	chrC04	35892181	35895552	AT5G38970.1	CYP85A1
GSBRNA2T00108221001	BnaC04g34330D	chrC04	35895686	35897613	AT5G38970.4	CYP85A1
GSBRNA2T00127600001	BnaC04g38260D	chrC04	39490441	39491603	AT1G17560.1	HLL
GSBRNA2T00155310001	BnaC04g45630D	chrC04	45228425	45229434	AT2G38050.1	DET2
GSBRNA2T00097551001	BnaC04g52620D	chrC04_random	467638	468858	AT2G42830.1	SHP1
GSBRNA2T00096513001	BnaC04g56320D	chrC04_random	4015347	4018206	AT2G25180.1	ARR12
GSBRNA2T00068237001	BnaC05g11920D	chrC05	6900967	6902481	AT1G15550.1	GA3ox1
GSBRNA2T00089280001	BnaC05g13680D	chrC05	7889636	7890706	AT1G17560.1	HLL
GSBRNA2T00067779001	BnaC05g15390D	chrC05	9259159	9264120	AT1G19850.1	ARF5
GSBRNA2T00119349001	BnaC05g18750D	chrC05	12428883	12430852	AT1G23420.2	INO
GSBRNA2T00142288001	BnaC05g21200D	chrC05	14940965	14943819	AT1G24260.2	SEP3
GSBRNA2T00031225001	BnaC05g23210D	chrC05	17324518	17328541	AT1G30330.3	ARF6
GSBRNA2T00101896001	BnaC05g36490D	chrC05	35753144	35756932	AT3G16857.2	ARR1
GSBRNA2T00073921001	BnaC05g46680D	chrC05	42053535	42055305	AT3G05120.1	GID1A
GSBRNA2T00097285001	BnaC05g47760D	chrC05	42615531	42616893	AT3G03450.1	RGL2
GSBRNA2T00097284001	BnaC05g47770D	chrC05	42616977	42617162	AT3G03450.1	RGL2
GSBRNA2T00076267001	BnaC05g48320D	chrC05	42836637	42840706	AT3G02310.1	SEP2
GSBRNA2T00147015001	BnaC06g09070D	chrC06	10742353	10742877	AT4G31920.1	ARR10
GSBRNA2T00036824001	BnaC06g12300D	chrC06	14791080	14792321	AT5G60690.1	REV
GSBRNA2T00067506001	BnaC06g27170D	chrC06	28615117	28619724	AT5G37020.2	ARF8
GSBRNA2T00066295001	BnaC06g30310D	chrC06	31073677	31076425	AT1G68640.1	PAN
GSBRNA2T00103616001	BnaC06g35880D	chrC06	34620945	34622095	AT1G75080.2	BZR1
GSBRNA2T00103662001	BnaC06g36220D	chrC06	34801906	34804721	AT1G75450.1	CKX5
GSBRNA2T00147768001	BnaC06g37170D	chrC06	35338169	35340144	AT1G76420.1	CUC1
GSBRNA2T00147879001	BnaC06g38010D	chrC06	35772518	35779988	AT1G77300.1	ASHH2
GSBRNA2T00081883001	BnaC06g42380D	chrC06_random	1807180	1810201	AT5G41410.1	BEL1
GSBRNA2T00081884001	BnaC06g42390D	chrC06_random	1810774	1811209	AT5G41410.1	BEL1
GSBRNA2T00081885001	BnaC06g42400D	chrC06_random	1811371	1811992	AT5G41410.1	BEL1
GSBRNA2T00004704001	BnaC06g42850D	chrC06_random	2398812	2399675	AT3G61630.1	CRF6
GSBRNA2T00013796001	BnaC06g43070D	chrC06_random	2581328	2582641	AT1G80100.1	AHP6
GSBRNA2T00138065001	BnaC07g01140D	chrC07	1762075	1763265	AT1G60780.1	HAP13
GSBRNA2T00144830001	BnaC07g05210D	chrC07	8214182	8215482	AT5G60690.1	REV
GSBRNA2T00117394001	BnaC07g11280D	chrC07	16965568	16965903	AT1G24260.3	SEP3
GSBRNA2T00117395001	BnaC07g11290D	chrC07	16972881	16974006	AT1G24260.3	SEP3
GSBRNA2T00117397001	BnaC07g11300D	chrC07	16990481	16992682	AT1G24260.2	SEP3
GSBRNA2T00117401001	BnaC07g11340D	chrC07	16999043	17003719	AT1G27320.1	AHK3
GSBRNA2T00061772001	BnaC07g13110D	chrC07	18603703	18605366	AT1G23420.2	INO
GSBRNA2T00060177001	BnaC07g20900D	chrC07	27530851	27533079	AT2G01570.1	DELLA/RGA2
GSBRNA2T00115462001	BnaC07g21210D	chrC07	27857430	27857648	AT2G01830.6	CRE
GSBRNA2T00115458001	BnaC07g21250D	chrC07	27883815	27884033	AT2G01830.6	CRE
GSBRNA2T00115455001	BnaC07g21260D	chrC07	27896583	27901882	AT2G01830.6	CRE
GSBRNA2T00142935001	BnaC07g25950D	chrC07	31962100	31963992	AT3G30180.1	CYP85A2
GSBRNA2T00133821001	BnaC07g27730D	chrC07	33129824	33137241	AT3G05040.1	miR156
GSBRNA2T00133679001	BnaC07g28840D	chrC07	33809154	33809364	AT2G01570.1	DELLA/RGA2
GSBRNA2T00112616001	BnaC07g35640D	chrC07	37983110	37983804	AT4G18960.3	AG
GSBRNA2T00157161001	BnaC07g38490D	chrC07	39823344	39824288	AT4G23750.2	CRF2
GSBRNA2T00099828001	BnaC07g43590D	chrC07	42584738	42587337	AT4G31920.1	ARR10
GSBRNA2T00099856001	BnaC07g43850D	chrC07	42689992	42691827	AT4G32551.2	LUG
GSBRNA2T00099857001	BnaC07g43860D	chrC07	42691910	42695369	AT4G32551.1	LUG
GSBRNA2T00100217001	BnaC07g46770D	chrC07	44253480	44255091	AT4G37750.1	ANT
GSBRNA2T00100293001	BnaC07g47240D	chrC07	44558369	44561959	AT4G39400.1	BRI1
GSBRNA2T00030648001	BnaC07g48490D	chrC07_random	1168395	1172657	AT1G19850.1	ARF5
GSBRNA2T00043863001	BnaC07g50210D	chrC07_random	2470705	2473554	AT4G18710.1	BIN2
GSBRNA2T00060328001	BnaC08g05170D	chrC08	6199021	6199389	AT1G44090.1	SlGA20ox5
GSBRNA2T00005850001	BnaC08g08750D	chrC08	13171439	13172925	AT4G13640.1	UNE16
GSBRNA2T00094152001	BnaC08g10460D	chrC08	15779821	15783146	AT4G31920.1	ARR10
GSBRNA2T00139586001	BnaC08g18160D	chrC08	21452820	21456320	AT1G18620.5	quadruple/TRM3
GSBRNA2T00139470001	BnaC08g19040D	chrC08	22022098	22026819	AT1G19850.1	ARF5
GSBRNA2T00155509001	BnaC08g30810D	chrC08	30422924	30424534	AT3G60660.1	ONA2
GSBRNA2T00155415001	BnaC08g31500D	chrC08	30864603	30865635	AT3G61630.1	CRF6
GSBRNA2T00127182001	BnaC08g32840D	chrC08	31616324	31618400	AT3G63440.1	CKX6
GSBRNA2T00127196001	BnaC08g32980D	chrC08	31681239	31687203	AT2G26330.1	ER
GSBRNA2T00127200001	BnaC08g33020D	chrC08	31693558	31694340	AT2G26330.1	ER
GSBRNA2T00136842001	BnaC08g37130D	chrC08	34087463	34091087	AT1G18620.5	quadruple/TRM3
GSBRNA2T00136646001	BnaC08g38810D	chrC08	34907098	34908735	AT1G15550.1	GA3ox1
GSBRNA2T00109580001	BnaC09g02170D	chrC09	1182762	1185476	AT3G30180.1	CYP85A2
GSBRNA2T00134879001	BnaC09g07460D	chrC09	4680171	4681368	AT1G60780.1	HAP13
GSBRNA2T00035708001	BnaC09g09020D	chrC09	5836410	5844671	AT2G16485.1	NERD1
GSBRNA2T00069774001	BnaC09g14540D	chrC09	11162369	11162676	AT1G60780.1	HAP13
GSBRNA2T00069775001	BnaC09g14550D	chrC09	11162759	11163007	AT1G60780.1	HAP13
GSBRNA2T00021615001	BnaC09g18690D	chrC09	15523669	15526008	AT5G45550.1	MOB1A
GSBRNA2T00071148001	BnaC09g24200D	chrC09	22027204	22028430	AT4G18960.1	AG
GSBRNA2T00098038001	BnaC09g33450D	chrC09	36760027	36762978	AT5G56970.1	CKX3
GSBRNA2T00035264001	BnaC09g42060D	chrC09	43784336	43787341	AT5G15800.1	SEP1
GSBRNA2T00104074001	BnaC09g45330D	chrC09	45713590	45715847	AT5G11320.1	YUC4
GSBRNA2T00107124001	BnaC09g48340D	chrC09	47184335	47189655	AT5G07180.1	ERL2
GSBRNA2T00107120001	BnaC09g48370D	chrC09	47209453	47211211	AT5G07200.1	GA20ox3
GSBRNA2T00042826001	BnaC09g52270D	chrC09_random	1591333	1593378	AT2G01570.1	DELLA/RGA2
GSBRNA2T00039766001	BnaC09g53060D	chrC09_random	2907842	2908297	AT3G03450.1	RGL2
GSBRNA2T00011848001	BnaC09g53470D	chrC09_random	3402030	3403510	AT5G60690.1	REV
GSBRNA2T00007629001	BnaC09g54340D	chrC09_random	4170497	4174807	AT5G60690.1	REV
GSBRNA2T00038829001	BnaCnng05140D	chrCnn_random	4830292	4833219	AT2G33860.1	ETT/ARF3
GSBRNA2T00063763001	BnaCnng08150D	chrCnn_random	7494699	7495365	AT1G75080.2	BZR1
GSBRNA2T00080204001	BnaCnng11290D	chrCnn_random	10582998	10587255	AT5G41410.1	BEL1
GSBRNA2T00088933001	BnaCnng15780D	chrCnn_random	14791031	14792553	AT5G63290.1	HEMN1
GSBRNA2T00088934001	BnaCnng15790D	chrCnn_random	14795949	14796664	AT5G63290.1	HEMN1
GSBRNA2T00097526001	BnaCnng19720D	chrCnn_random	18490586	18491973	AT5G11320.2	YUC4
GSBRNA2T00010891001	BnaCnng25410D	chrCnn_random	23898615	23902559	AT5G37020.2	ARF8
GSBRNA2T00014427001	BnaCnng27490D	chrCnn_random	26019829	26020839	AT3G16857.2	ARR1
GSBRNA2T00014428001	BnaCnng27500D	chrCnn_random	26025860	26027113	AT3G16857.2	ARR1
GSBRNA2T00016508001	BnaCnng28430D	chrCnn_random	26944649	26947064	AT3G13920.5	EIF4A-1
GSBRNA2T00022429001	BnaCnng32260D	chrCnn_random	30568955	30570309	AT5G60690.1	REV
GSBRNA2T00026156001	BnaCnng34980D	chrCnn_random	33144524	33146482	AT1G75080.2	BZR1
GSBRNA2T00034033001	BnaCnng38100D	chrCnn_random	36638520	36639608	AT5G53290.1	CRF3
GSBRNA2T00036087001	BnaCnng39690D	chrCnn_random	38274878	38277584	AT4G36920.2	AP2
GSBRNA2T00037652001	BnaCnng41060D	chrCnn_random	39653407	39656550	AT5G56970.1	CKX3
GSBRNA2T00063644001	BnaCnng55170D	chrCnn_random	55016392	55017856	AT3G63010.1	GID1B
GSBRNA2T00082021001	BnaCnng61410D	chrCnn_random	61294766	61295114	AT1G69180.1	CRC
GSBRNA2T00088139001	BnaCnng63720D	chrCnn_random	63568831	63570019	AT1G43850.2	SEUSS
GSBRNA2T00005135001	BnaCnng69280D	chrCnn_random	69085677	69087386	AT3G63010.1	GID1B
GSBRNA2T00011935001	BnaCnng71740D	chrCnn_random	72006795	72008076	AT4G36920.2	AP2
GSBRNA2T00013490001	BnaCnng72000D	chrCnn_random	72340763	72341689	AT1G44090.1	SlGA20ox5
GSBRNA2T00013701001	BnaCnng72090D	chrCnn_random	72477139	72478342	AT4G37750.1	ANT
GSBRNA2T00020669001	BnaCnng74730D	chrCnn_random	75649552	75651203	AT4G32540.1	YUC1
GSBRNA2T00025997001	BnaCnng76770D	chrCnn_random	77839350	77840645	AT3G13920.5	EIF4A-1
GSBRNA2T00027417001	BnaCnng76990D	chrCnn_random	78068617	78070534	AT1G73590.1	PIN1
GSBRNA2T00028329001	BnaUnng05090D	chrUnn_random	7793665	7794260	AT2G42830.2	SHP1
